# Supplementary material for: The DEAD-box RNA helicase SHI2 functions in repression of salt-inducible genes and regulation of cold-inducible gene splicing
Source: J Exp Bot. 2019 Nov 20;71(4):1598–613. doi: 10.1093/jxb/erz523 (PMC7242002; doi:10.1093/jxb/erz523)
Supplement: erz523_suppl_Supplementary_file002 [file erz523_suppl_supplementary_file002.xlsx]

## Sheet: CK
List of genes expressed significantly higher in the shi2mutant comapring with wild type under normal growth condition
Gene ID	Description	Fold Change (log2(Countsshi2/CountsWT))	P-Value	FDR
AT5G15360		7.82588	2.21e-08	2.51e-06
AT5G28810	Domain of unknown function (DUF1985)	7.77879	3.94e-08	4.24e-06
AT5G05330	HMG-box (high mobility group) DNA-binding family protein	7.26703	8.35e-06	0.000468213
AT5G28052		7.1971	8.35e-06	0.000468213
AT5G51480	SKU5 similar 2	7.12362	1.54e-05	0.000776122
AT1G11370	Pectin lyase-like superfamily protein	7.04619	2.86e-05	0.00130535
AT4G31940	cytochrome P450, family 82, subfamily C, polypeptide 4	7.04619	2.86e-05	0.00130535
AT5G29560	caleosin-related family protein	7.04619	2.86e-05	0.00130535
AT3G30778		6.68674	0.000352487	0.0102723
AT5G28090		6.68674	0.000352487	0.0102723
AT5G41660		6.68674	0.000352487	0.0102723
AT3G56220	transcription regulators	6.68674	0.000352487	0.0102723
AT3G24600	NA	6.34263	0.00242129	0.0448874
AT3G23230	NA	4.32479	2.75e-06	0.000180632
AT5G09570	Cox19-like CHCH family protein	4.21434	8.43e-06	0.000469527
AT5G59860	RNA-binding (RRM/RBD/RNP motifs) family protein	4.09473	2.6e-05	0.0011998
AT2G41260	NA	3.90392	1.86e-14	8.24e-12
AT3G54530		3.57491	0.000794618	0.0190931
AT5G03204		3.57491	0.000794618	0.0190931
AT4G19690	iron-regulated transporter 1	3.44792	8.22e-19	7.27e-16
AT1G13330	Arabidopsis Hop2 homolog	3.38401	0.00250381	0.0459468
AT1G30475		3.38401	0.00250381	0.0459468
AT5G67310	cytochrome P450, family 81, subfamily G, polypeptide 1	3.36296	2.24e-16	1.4e-13
AT4G23070	RHOMBOID-like protein 7	3.03932	0.00148807	0.0309771
AT5G51520	Plant invertase/pectin methylesterase inhibitor superfamily protein	3.03932	0.00148807	0.0309771
AT2G03770	P-loop containing nucleoside triphosphate hydrolases superfamily protein	2.95172	5.63e-07	4.71e-05
AT5G41080	PLC-like phosphodiesterases superfamily protein	2.88767	5.86e-38	5.35e-34
AT4G26260	myo-inositol oxygenase 4	2.88056	3.53e-17	2.29e-14
AT1G56660		2.80258	3.7e-27	1.13e-23
AT1G15040	Class I glutamine amidotransferase-like superfamily protein	2.76098	3.44e-33	1.89e-29
AT3G27640	NA	2.73667	0.00200946	0.0386336
AT2G18600	Ubiquitin-conjugating enzyme family protein	2.73667	0.00200946	0.0386336
AT4G25580	CAP160 protein	2.69906	4.69e-13	1.64e-10
AT4G36820	Protein of unknown function (DUF607)	2.694	1.8e-06	0.000126479
AT2G29680	cell division control 6	2.6782	9.61e-11	1.87e-08
AT3G47340	glutamine-dependent asparagine synthase 1	2.65624	9.6e-34	6.58e-30
AT5G51790	basic helix-loop-helix (bHLH) DNA-binding superfamily protein	2.61258	4.71e-13	1.64e-10
AT1G10070	branched-chain amino acid transaminase 2	2.58184	5.11e-28	2e-24
AT1G30740	FAD-binding Berberine family protein	2.54694	0.00268219	0.0485274
AT4G10270	Wound-responsive family protein	2.54513	1.76e-09	2.67e-07
AT1G50040	Protein of unknown function (DUF1005)	2.48108	1.21e-20	1.5e-17
AT3G21460	NA	2.45419	4.93e-12	1.38e-09
AT4G36850	PQ-loop repeat family protein / transmembrane family protein	2.44786	5.24e-29	2.39e-25
AT4G31800	WRKY DNA-binding protein 18	2.43721	2.26e-26	6.19e-23
AT1G17345	SAUR-like auxin-responsive protein family	2.34436	6.22e-06	0.000362997
AT1G72520	PLAT/LH2 domain-containing lipoxygenase family protein	2.26659	9.33e-23	1.5e-19
AT5G14470	GHMP kinase family protein	2.26367	4.32e-16	2.52e-13
AT1G03090	methylcrotonyl-CoA carboxylase alpha chain, mitochondrial / 3-methylcrotonyl-CoA carboxylase 1 (MCCA)	2.23953	6.41e-24	1.35e-20
AT4G26288		2.20515	2.47e-05	0.00115182
AT2G19800	myo-inositol oxygenase 2	2.18795	9.34e-24	1.83e-20
AT1G76780	HSP20-like chaperones superfamily protein	2.15132	6.59e-09	8.73e-07
AT5G22920	CHY-type/CTCHY-type/RING-type Zinc finger protein	2.13079	4.71e-23	8.07e-20
AT3G48390	MA3 domain-containing protein	2.11725	8.56e-19	7.34e-16
AT4G24015	RING/U-box superfamily protein	2.11085	1.83e-12	5.64e-10
AT3G02550	NA	2.08898	1.19e-17	8.38e-15
AT5G05965		2.06548	0.000857787	0.020169
AT3G30775	Methylenetetrahydrofolate reductase family protein	2.01457	3.64e-21	4.75e-18
AT1G63860	Disease resistance protein (TIR-NBS-LRR class) family	2.01063	3.41e-17	2.28e-14
AT4G39320	microtubule-associated protein-related	2.00693	8.76e-06	0.000484306
AT4G26200	1-amino-cyclopropane-1-carboxylate synthase 7	1.97977	2.6e-16	1.55e-13
AT1G35140	Phosphate-responsive 1 family protein	1.97607	4.86e-20	5.12e-17
AT5G63160	BTB and TAZ domain protein 1	1.96983	2.27e-20	2.7e-17
AT1G03620	ELMO/CED-12 family protein	1.96971	0.00190528	0.0371252
AT1G53160	squamosa promoter binding protein-like 4	1.9686	2.17e-08	2.5e-06
AT2G18450	succinate dehydrogenase 1-2	1.96772	0.000153408	0.0052837
AT5G18840	Major facilitator superfamily protein	1.96203	2.7e-06	0.000177916
AT1G02610	RING/FYVE/PHD zinc finger superfamily protein	1.95545	1.82e-15	9.8e-13
AT3G57520	seed imbibition 2	1.94844	6.04e-20	6.14e-17
AT3G54880		1.94717	6.39e-16	3.65e-13
AT1G05490	chromatin remodeling 31	1.94684	7.98e-05	0.00304891
AT2G18700	trehalose phosphatase/synthase 11	1.94588	6.84e-20	6.7e-17
AT1G02380		1.94414	3.62e-06	0.000229979
AT3G30720	qua-quine starch	1.94305	5.98e-11	1.28e-08
AT5G56870	beta-galactosidase 4	1.93948	3.32e-19	3.04e-16
AT1G02660	alpha/beta-Hydrolases superfamily protein	1.93471	2.17e-19	2.05e-16
AT1G54040	epithiospecifier protein	1.93438	1.08e-10	2.09e-08
AT5G13220	jasmonate-zim-domain protein 10	1.92679	1.22e-11	3.09e-09
AT4G23810	WRKY family transcription factor	1.9216	1.42e-11	3.56e-09
AT3G51390	DHHC-type zinc finger family protein	1.9101	3.25e-07	2.82e-05
AT5G63820	Protein of unknown function (DUF626)	1.90649	0.000305088	0.00914129
AT5G45040	Cytochrome c	1.8904	0.000156542	0.00535658
AT1G02670	P-loop containing nucleoside triphosphate hydrolases superfamily protein	1.87488	0.000429203	0.0119584
AT1G16130	wall associated kinase-like 2	1.85378	2.36e-13	8.73e-11
AT5G50790	Nodulin MtN3 family protein	1.84256	0.000602715	0.0155593
AT4G15233	ABC-2 and Plant PDR ABC-type transporter family protein	1.827	6.91e-11	1.43e-08
AT3G01960	NA	1.82445	2.53e-05	0.00117363
AT2G31010	NA	1.81328	4.91e-11	1.07e-08
AT2G24600	Ankyrin repeat family protein	1.8027	3.16e-14	1.33e-11
AT1G03790	Zinc finger C-x8-C-x5-C-x3-H type family protein	1.80139	0.000425204	0.0119075
AT4G08040	1-aminocyclopropane-1-carboxylate synthase 11	1.79618	1.2e-06	8.96e-05
AT2G36360	NA	1.79241	1.49e-05	0.000755263
AT4G39070	B-box zinc finger family protein	1.7887	4.15e-12	1.2e-09
AT5G46050	peptide transporter 3	1.78758	2.54e-09	3.68e-07
AT3G06435	NA	1.78198	0.000878105	0.0205061
AT3G18260	NA	1.78198	0.000878105	0.0205061
AT5G56880		1.77565	3.54e-05	0.00156007
AT1G05675	UDP-Glycosyltransferase superfamily protein	1.77023	3.23e-10	5.68e-08
AT4G25810	xyloglucan endotransglycosylase 6	1.76449	7.6e-15	3.66e-12
AT2G02120	Scorpion toxin-like knottin superfamily protein	1.75885	2.51e-07	2.25e-05
AT4G38470	ACT-like protein tyrosine kinase family protein	1.75677	2.43e-16	1.48e-13
AT2G34930	NA	1.75136	3.12e-14	1.33e-11
AT3G55840	Hs1pro-1 protein	1.74325	5.49e-12	1.49e-09
AT2G37290	NA	1.73703	0.000418716	0.0118102
AT2G21640		1.72741	4.82e-06	0.00029295
AT2G27690	cytochrome P450, family 94, subfamily C, polypeptide 1	1.7264	2.85e-12	8.48e-10
AT4G14130	xyloglucan endotransglucosylase/hydrolase 15	1.72615	4.5e-13	1.6e-10
AT5G13740	zinc induced facilitator 1	1.72079	1.6e-12	5.06e-10
AT4G01250	WRKY family transcription factor	1.7191	5.02e-15	2.55e-12
AT1G15330	Cystathionine beta-synthase (CBS) protein	1.71081	2.85e-05	0.00130535
AT1G09950	RESPONSE TO ABA AND SALT 1	1.71048	4.93e-05	0.00203662
AT3G10040	NA	1.71042	3.53e-10	6.17e-08
AT3G02920	NA	1.70808	0.000299766	0.00901139
AT2G19920	RNA-dependent RNA polymerase family protein	1.7055	0.001648	0.0334184
AT1G74350	Intron maturase, type II family protein	1.70318	3.3e-07	2.85e-05
AT5G28050	Cytidine/deoxycytidylate deaminase family protein	1.69827	1.4e-14	6.4e-12
AT3G61620	3'-5'-exoribonuclease family protein	1.69298	2.88e-05	0.00131154
AT5G22690	Disease resistance protein (TIR-NBS-LRR class) family	1.67794	3.97e-12	1.16e-09
AT5G56160	Sec14p-like phosphatidylinositol transfer family protein	1.6691	0.00122165	0.0267728
AT3G09405	NA	1.6691	0.00122165	0.0267728
AT4G37220	Cold acclimation protein WCOR413 family	1.6662	2.2e-08	2.5e-06
AT4G15530	pyruvate orthophosphate dikinase	1.66076	5.87e-14	2.44e-11
AT1G19050	response regulator 7	1.65901	1.96e-09	2.93e-07
AT1G76450	Photosystem II reaction center PsbP family protein	1.65589	6.89e-06	0.000398658
AT4G01026	PYR1-like 7	1.64671	2.13e-11	5.03e-09
AT2G19620	N-MYC downregulated-like 3	1.64053	4.17e-08	4.47e-06
AT2G22860	phytosulfokine 2 precursor	1.64029	1.38e-07	1.33e-05
AT5G03220	Mediator complex, subunit Med7	1.63723	4.94e-05	0.0020405
AT1G26730	EXS (ERD1/XPR1/SYG1) family protein	1.62946	0.000400542	0.0113795
AT1G08630	threonine aldolase 1	1.6279	2.09e-12	6.31e-10
AT4G16680	P-loop containing nucleoside triphosphate hydrolases superfamily protein	1.62333	5.06e-13	1.73e-10
AT4G36730	G-box binding factor 1	1.61871	4.4e-12	1.26e-09
AT2G34600	NA	1.61784	3e-11	6.79e-09
AT1G60110	Mannose-binding lectin superfamily protein	1.61679	0.000210713	0.00683659
AT1G56240	phloem protein 2-B13	1.60508	4.53e-10	7.53e-08
AT3G62950	Thioredoxin superfamily protein	1.60495	1.91e-11	4.63e-09
AT5G58650	plant peptide containing sulfated tyrosine 1	1.60033	3.04e-10	5.37e-08
AT5G62530	aldehyde dehydrogenase 12A1	1.59959	1.68e-08	1.96e-06
AT3G13450	NA	1.59553	1.94e-11	4.63e-09
AT5G65690	phosphoenolpyruvate carboxykinase 2	1.58407	1.35e-07	1.3e-05
AT4G36670	Major facilitator superfamily protein	1.57993	9.11e-14	3.62e-11
AT4G24580	Rho GTPase activation protein (RhoGAP) with PH domain	1.57411	0.000735123	0.0181242
AT3G48360	BTB and TAZ domain protein 2	1.5727	7.13e-14	2.88e-11
AT1G14520	myo-inositol oxygenase 1	1.56619	2.77e-06	0.000180979
AT4G32480	Protein of unknown function (DUF506)	1.56194	1.99e-13	7.59e-11
AT5G19110	Eukaryotic aspartyl protease family protein	1.56027	7.86e-07	6.27e-05
AT2G23100	Cysteine/Histidine-rich C1 domain family protein	1.55989	1.47e-09	2.3e-07
AT4G36410	ubiquitin-conjugating enzyme 17	1.55957	7.17e-09	9.4e-07
AT5G57560	Xyloglucan endotransglucosylase/hydrolase family protein	1.54862	1.79e-13	6.91e-11
AT1G02640	beta-xylosidase 2	1.54563	8.5e-13	2.84e-10
AT1G07160	Protein phosphatase 2C family protein	1.53787	0.000106442	0.00389615
AT1G74490	Protein kinase superfamily protein	1.5317	0.00191784	0.037264
AT3G62910	Peptide chain release factor 1	1.52958	7.04e-09	9.27e-07
AT1G19380	Protein of unknown function (DUF1195)	1.5275	2.93e-11	6.69e-09
AT2G14170	aldehyde dehydrogenase 6B2	1.52375	1.93e-11	4.63e-09
AT3G14700	NA	1.51929	0.000106442	0.00389615
AT5G13210	Uncharacterised conserved protein UCP015417, vWA	1.51829	1.74e-09	2.66e-07
AT3G52210	S-adenosyl-L-methionine-dependent methyltransferases superfamily protein	1.51656	0.00133912	0.0285986
AT4G21940	calcium-dependent protein kinase 15	1.51531	0.00277966	0.0497112
AT1G70700	TIFY domain/Divergent CCT motif family protein	1.50573	1.63e-12	5.06e-10
AT1G71230	COP9-signalosome 5B	1.49809	0.000317855	0.0094413
AT1G70290	trehalose-6-phosphatase synthase S8	1.48736	1.45e-12	4.63e-10
AT1G16110	wall associated kinase-like 6	1.4806	2.94e-10	5.26e-08
AT2G24270	aldehyde dehydrogenase 11A3	1.4725	5.51e-12	1.49e-09
AT1G17420	lipoxygenase 3	1.47057	1.09e-10	2.09e-08
AT1G21400	Thiamin diphosphate-binding fold (THDP-binding) superfamily protein	1.46991	9.7e-12	2.53e-09
AT4G29950	Ypt/Rab-GAP domain of gyp1p superfamily protein	1.46744	4.8e-12	1.36e-09
AT4G11845	Interleukin-1 receptor-associated kinase 4 protein	1.46516	0.000899245	0.0208707
AT5G23130	Peptidoglycan-binding LysM domain-containing protein	1.46357	1.45e-08	1.73e-06
AT4G03510	RING membrane-anchor 1	1.45271	9.53e-12	2.51e-09
AT1G30040	gibberellin 2-oxidase	1.45233	1.57e-07	1.48e-05
AT4G14370	Disease resistance protein (TIR-NBS-LRR class) family	1.45214	3.34e-07	2.88e-05
AT1G25400		1.4507	5.25e-12	1.45e-09
AT2G01860	Tetratricopeptide repeat (TPR)-like superfamily protein	1.44573	2.9e-09	4.19e-07
AT4G39110	Malectin/receptor-like protein kinase family protein	1.44247	0.000294643	0.00891603
AT3G45730		1.43671	1.89e-10	3.47e-08
AT2G32660	NA	1.43351	9.51e-06	0.00051705
AT1G61890	MATE efflux family protein	1.43224	7.51e-11	1.53e-08
AT3G19680	NA	1.43221	2.64e-11	6.08e-09
AT4G23210	cysteine-rich RLK (RECEPTOR-like protein kinase) 13	1.42872	1.41e-05	0.000724923
AT5G37710	alpha/beta-Hydrolases superfamily protein	1.42807	1.28e-09	2.01e-07
AT1G62420	Protein of unknown function (DUF506)	1.42662	2.64e-05	0.00121583
AT1G18270	ketose-bisphosphate aldolase class-II family protein	1.42633	4.19e-10	7.09e-08
AT4G13540		1.42441	8.19e-08	8.28e-06
AT1G80160	Lactoylglutathione lyase / glyoxalase I family protein	1.42229	7.82e-06	0.000443838
AT5G57655	xylose isomerase family protein	1.42152	3.08e-11	6.93e-09
AT5G43290	WRKY DNA-binding protein 49	1.41739	7.84e-06	0.000444335
AT5G07440	glutamate dehydrogenase 2	1.41201	1.88e-11	4.59e-09
AT1G69890	Protein of unknown function (DUF569)	1.40322	8.37e-11	1.66e-08
AT5G43570	Serine protease inhibitor, potato inhibitor I-type family protein	1.39764	0.000179322	0.00599547
AT3G15500	NA	1.39514	2.23e-10	4.08e-08
AT3G17770	NA	1.39042	9.44e-09	1.21e-06
AT4G30510	homolog of yeast autophagy 18 (ATG18) B	1.38883	9.3e-06	0.000506657
AT2G43190	NA	1.38574	0.000847044	0.0200022
AT1G56250	phloem protein 2-B14	1.3822	5.48e-06	0.000326474
AT2G35420	NA	1.3807	4.63e-06	0.000284504
AT2G38390	NA	1.38025	1.88e-07	1.72e-05
AT4G30280	xyloglucan endotransglucosylase/hydrolase 18	1.37841	3.02e-10	5.37e-08
AT2G20210	RNI-like superfamily protein	1.37829	0.00196109	0.0379698
AT1G21910	Integrase-type DNA-binding superfamily protein	1.37644	1.28e-10	2.42e-08
AT1G11380	PLAC8 family protein	1.37535	1.75e-09	2.67e-07
AT5G26740	Protein of unknown function (DUF300)	1.3694	8.16e-10	1.32e-07
AT1G28100		1.36782	6.34e-05	0.00253244
AT5G60250	zinc finger (C3HC4-type RING finger) family protein	1.36645	2.02e-05	0.000968783
AT3G60140	Glycosyl hydrolase superfamily protein	1.3659	6.35e-07	5.23e-05
AT1G53250		1.35971	1.58e-05	0.000789622
AT4G18170	WRKY DNA-binding protein 28	1.35882	5.45e-06	0.000326349
AT1G03610	Protein of unknown function (DUF789)	1.35632	4.07e-10	6.94e-08
AT5G60530	late embryogenesis abundant protein-related / LEA protein-related	1.35456	4.52e-08	4.78e-06
AT3G03560	NA	1.35433	0.0004225	0.0118709
AT1G75230	DNA glycosylase superfamily protein	1.34408	5.11e-09	7.07e-07
AT1G30730	FAD-binding Berberine family protein	1.34184	1.07e-08	1.33e-06
AT1G16150	wall associated kinase-like 4	1.33575	0.000535268	0.0142337
AT5G49520	WRKY DNA-binding protein 48	1.3341	8.78e-07	6.79e-05
AT2G43400	NA	1.32821	3.71e-08	4e-06
AT1G13700	6-phosphogluconolactonase 1	1.32772	1.63e-08	1.92e-06
AT5G28080	Protein kinase superfamily protein	1.31755	0.000715667	0.0177242
AT3G19040	NA	1.3153	0.000438362	0.0121518
AT2G06050	oxophytodienoate-reductase 3	1.3146	2.24e-09	3.28e-07
AT4G08950	Phosphate-responsive 1 family protein	1.31287	4.37e-10	7.31e-08
AT1G72190	D-isomer specific 2-hydroxyacid dehydrogenase family protein	1.29916	0.000123038	0.0043751
AT3G13600	NA	1.29838	0.000417566	0.0117899
AT5G48450	SKU5 similar 3	1.29137	1.94e-05	0.000936825
AT4G24230	acyl-CoA-binding domain 3	1.29133	9.41e-10	1.5e-07
AT2G32020	NA	1.28906	2.34e-06	0.000160213
AT3G14050	NA	1.28886	2.48e-09	3.62e-07
AT2G39200	NA	1.28235	3.8e-07	3.24e-05
AT5G44585		1.28141	4.31e-07	3.65e-05
AT1G35350	EXS (ERD1/XPR1/SYG1) family protein	1.28113	7.2e-08	7.39e-06
AT1G56540	Disease resistance protein (TIR-NBS-LRR class) family	1.27906	5.36e-05	0.00218788
AT5G44050	MATE efflux family protein	1.27749	1.28e-05	0.000668858
AT4G29900	autoinhibited Ca(2+)-ATPase 10	1.27698	7.4e-08	7.57e-06
AT4G12735		1.27649	0.00155718	0.0320035
AT5G24640		1.27534	0.00212386	0.0403798
AT5G39580	Peroxidase superfamily protein	1.27333	1.15e-08	1.41e-06
AT3G15620	NA	1.27127	3.5e-05	0.00154729
AT4G32800	Integrase-type DNA-binding superfamily protein	1.27034	1.27e-05	0.000662856
AT4G29610	Cytidine/deoxycytidylate deaminase family protein	1.26488	0.000644633	0.016349
AT3G45300	isovaleryl-CoA-dehydrogenase	1.26449	8.61e-09	1.11e-06
AT3G02140	NA	1.26296	9.88e-09	1.26e-06
AT5G04970	Plant invertase/pectin methylesterase inhibitor superfamily	1.26212	0.000762355	0.0185347
AT4G19090	Protein of unknown function (DUF594)	1.25817	7.58e-05	0.00292633
AT4G09950	P-loop containing nucleoside triphosphate hydrolases superfamily protein	1.25136	0.000578727	0.0150392
AT3G06850	NA	1.25123	1.24e-08	1.52e-06
AT3G46690	UDP-Glycosyltransferase superfamily protein	1.25066	1.68e-07	1.56e-05
AT4G37610	BTB and TAZ domain protein 5	1.25042	3.26e-09	4.65e-07
AT3G22930	NA	1.24965	0.00061055	0.0156731
AT3G50010	Cysteine/Histidine-rich C1 domain family protein	1.24331	4.77e-05	0.00199063
AT5G01100	O-fucosyltransferase family protein	1.24331	4.77e-05	0.00199063
AT1G65390	phloem protein 2 A5	1.2394	2.36e-06	0.000160287
AT1G79360	organic cation/carnitine transporter 2	1.23036	3.29e-06	0.000212518
AT3G19970	NA	1.22815	1.29e-05	0.000669823
AT1G51405	myosin-related	1.22538	0.000243914	0.00769521
AT1G67110	cytochrome P450, family 735, subfamily A, polypeptide 2	1.22218	0.00127473	0.0276125
AT4G19520	disease resistance protein (TIR-NBS-LRR class) family	1.22007	2.18e-08	2.5e-06
AT2G20142	Toll-Interleukin-Resistance (TIR) domain family protein	1.21892	0.00171283	0.034377
AT3G60260	ELMO/CED-12 family protein	1.21795	1.99e-05	0.000959054
AT3G06500	NA	1.21509	1.36e-08	1.64e-06
AT5G04620	biotin F	1.21312	0.001226	0.0268253
AT3G15450	NA	1.21196	5.47e-09	7.53e-07
AT4G09640	Protein of unknown function (DUF803)	1.21151	3.18e-06	0.000205685
AT4G34030	3-methylcrotonyl-CoA carboxylase	1.20817	2.48e-08	2.78e-06
AT5G62480	glutathione S-transferase tau 9	1.20757	5.42e-05	0.00220264
AT2G26980	CBL-interacting protein kinase 3	1.20575	2.68e-08	2.95e-06
AT2G03240	EXS (ERD1/XPR1/SYG1) family protein	1.20248	8.5e-08	8.57e-06
AT1G47600	beta glucosidase 34	1.20235	4.45e-05	0.0018894
AT2G32590	NA	1.1985	0.00215189	0.0407714
AT5G20250	Raffinose synthase family protein	1.19814	7.63e-09	9.96e-07
AT1G74910	ADP-glucose pyrophosphorylase family protein	1.19549	1.77e-07	1.63e-05
AT1G30820	CTP synthase family protein	1.19351	5.11e-08	5.39e-06
AT1G79960	ovate family protein 14	1.1873	0.00149312	0.0309881
AT5G40450		1.18429	1.51e-08	1.78e-06
AT1G17380	jasmonate-zim-domain protein 5	1.18417	6.83e-06	0.000397802
AT5G02020		1.18407	1.4e-06	0.000101456
AT1G04230	Protein of unknown function (DUF2361)	1.18067	0.000565006	0.0147807
AT2G41100	NA	1.17922	1.68e-08	1.96e-06
AT5G08350	GRAM domain-containing protein / ABA-responsive protein-related	1.17567	1.07e-07	1.06e-05
AT1G61340	F-box family protein	1.16697	7.78e-07	6.22e-05
AT5G57640	GCK domain-containing protein	1.16435	0.000485669	0.0132344
AT5G41100		1.15995	8.08e-07	6.4e-05
AT3G57930		1.15947	1.9e-07	1.73e-05
AT5G67080	mitogen-activated protein kinase kinase kinase 19	1.15903	0.000662286	0.0167194
AT3G53680	Acyl-CoA N-acyltransferase with RING/FYVE/PHD-type zinc finger domain	1.15828	8.33e-05	0.00316571
AT5G01510	Protein of unknown function, DUF647	1.15571	0.000147222	0.00510272
AT1G11260	sugar transporter 1	1.1553	2.68e-08	2.95e-06
AT1G03820		1.14871	2.17e-05	0.00103124
AT3G59350	Protein kinase superfamily protein	1.14286	1.47e-07	1.41e-05
AT2G46230	NA	1.1389	0.000987517	0.0225803
AT1G25550	myb-like transcription factor family protein	1.13776	7.16e-08	7.38e-06
AT2G36690	NA	1.13717	1.44e-06	0.00010405
AT1G67070	Mannose-6-phosphate isomerase, type I	1.13596	1.35e-05	0.000699734
AT1G49520	SWIB complex BAF60b domain-containing protein	1.13447	0.00133939	0.0285986
AT1G72450	jasmonate-zim-domain protein 6	1.13439	1.01e-07	1e-05
AT2G28830	PLANT U-BOX 12	1.1329	4.53e-05	0.00191455
AT5G67320	WD-40 repeat family protein	1.13205	5.74e-07	4.79e-05
AT5G03330	Cysteine proteinases superfamily protein	1.13055	6.76e-05	0.00266635
AT3G13430	NA	1.13017	3.68e-06	0.000233192
AT5G36001	RING/U-box superfamily protein	1.12799	7.92e-05	0.0030293
AT3G01290	NA	1.12705	7.75e-08	7.9e-06
AT5G04310	Pectin lyase-like superfamily protein	1.1264	0.000362172	0.0104961
AT1G54740	Protein of unknown function (DUF3049)	1.12626	8.71e-08	8.75e-06
AT4G23220	cysteine-rich RLK (RECEPTOR-like protein kinase) 14	1.1241	0.00125741	0.0273163
AT4G31000	Calmodulin-binding protein	1.12268	1.06e-05	0.000566474
AT1G68000	phosphatidylinositol synthase 1	1.11801	0.000208092	0.00676756
AT1G44350	IAA-leucine resistant (ILR)-like gene 6	1.11577	8.05e-07	6.4e-05
AT5G50915	basic helix-loop-helix (bHLH) DNA-binding superfamily protein	1.11194	0.000832786	0.0197677
AT3G22200	NA	1.1109	2.49e-06	0.000166764
AT2G42580	NA	1.10723	4.27e-07	3.63e-05
AT3G23030	NA	1.10661	1.79e-07	1.65e-05
AT5G58120	Disease resistance protein (TIR-NBS-LRR class) family	1.10276	1.32e-06	9.65e-05
AT1G51820	Leucine-rich repeat protein kinase family protein	1.10174	2.83e-05	0.00130073
AT2G28120	Major facilitator superfamily protein	1.09585	8.22e-07	6.46e-05
AT2G32150	NA	1.09557	1.57e-07	1.48e-05
AT1G80380	P-loop containing nucleoside triphosphate hydrolases superfamily protein	1.09416	1.67e-07	1.55e-05
AT1G48500	jasmonate-zim-domain protein 4	1.09278	0.00184883	0.0363873
AT5G65580		1.08909	0.00277493	0.0497112
AT5G03360	DC1 domain-containing protein	1.08895	5.77e-06	0.000341578
AT1G23870	trehalose-phosphatase/synthase 9	1.08853	2.05e-07	1.85e-05
AT1G63750	Disease resistance protein (TIR-NBS-LRR class) family	1.08778	3.33e-06	0.000214156
AT2G32210	NA	1.08734	0.00160508	0.0326688
AT1G66160	CYS, MET, PRO, and GLY protein 1	1.08488	7.18e-07	5.83e-05
AT1G69900	Actin cross-linking protein	1.08222	3.41e-06	0.000218194
AT5G40340	Tudor/PWWP/MBT superfamily protein	1.0818	3.07e-07	2.7e-05
AT4G27650	Eukaryotic release factor 1 (eRF1) family protein	1.08127	0.00171123	0.03437
AT1G73020		1.08044	0.000238414	0.00756524
AT3G45970	expansin-like A1	1.07969	1.2e-06	8.96e-05
AT5G38720		1.07917	0.00150725	0.0312106
AT3G07195	NA	1.07914	0.00257934	0.047112
AT5G50670	Squamosa promoter-binding protein-like (SBP domain) transcription factor family protein	1.07795	0.000240012	0.00760714
AT1G20350	translocase inner membrane subunit 17-1	1.07701	0.000149161	0.00516339
AT4G15030		1.07606	0.000559467	0.014706
AT1G09460	Carbohydrate-binding X8 domain superfamily protein	1.07588	5.48e-06	0.000326474
AT3G02070	NA	1.07548	4.26e-05	0.00182213
AT1G55810	uridine kinase-like 3	1.07309	4.22e-06	0.000263314
AT3G04320	NA	1.07136	0.00141697	0.0298369
AT5G04320	Shugoshin C terminus	1.07097	0.00022205	0.00716202
AT1G67910		1.07097	0.00022205	0.00716202
AT5G61440	atypical CYS HIS rich thioredoxin 5	1.06827	1.12e-06	8.46e-05
AT5G23050	acyl-activating enzyme 17	1.06731	1.7e-06	0.00012005
AT2G41800	NA	1.06491	0.000164653	0.00555927
AT1G74950	TIFY domain/Divergent CCT motif family protein	1.06415	1.45e-06	0.000104483
AT1G68580	agenet domain-containing protein / bromo-adjacent homology (BAH) domain-containing protein	1.05992	8.21e-07	6.46e-05
AT3G58270	Arabidopsis phospholipase-like protein (PEARLI 4) with TRAF-like domain	1.0567	0.00125636	0.0273152
AT1G10340	Ankyrin repeat family protein	1.05619	0.00018107	0.00603186
AT5G39785	Protein of unknown function (DUF1666)	1.05527	0.000306247	0.00915602
AT4G14690	Chlorophyll A-B binding family protein	1.05517	0.00111419	0.0248955
AT1G76700	DNAJ heat shock N-terminal domain-containing protein	1.05361	2.16e-05	0.0010294
AT3G53620	pyrophosphorylase 4	1.05304	0.000257008	0.00803435
AT5G44260	Zinc finger C-x8-C-x5-C-x3-H type family protein	1.05006	1.5e-06	0.000107587
AT5G06870	polygalacturonase inhibiting protein 2	1.04906	1.29e-06	9.47e-05
AT4G19160		1.04862	8.79e-07	6.79e-05
AT1G76600		1.04777	8.57e-07	6.7e-05
AT5G08150	suppressor of phytochrome b 5	1.04359	8.24e-05	0.00313685
AT2G34180	NA	1.04267	0.000897488	0.0208698
AT1G27150	Tetratricopeptide repeat (TPR)-like superfamily protein	1.04172	0.000394433	0.0112409
AT2G45170	NA	1.04146	2.31e-06	0.00015885
AT3G46280	protein kinase-related	1.03921	3.48e-06	0.000221674
AT4G28190	Developmental regulator, ULTRAPETALA	1.03804	4.51e-05	0.00190858
AT1G19530		1.03783	9.15e-05	0.00343184
AT1G30640	Protein kinase family protein	1.03723	0.000700521	0.0174545
AT1G74770	zinc ion binding	1.03712	0.000769985	0.0186331
AT5G67480	BTB and TAZ domain protein 4	1.03592	1.76e-06	0.000123768
AT1G01950	armadillo repeat kinesin 2	1.03266	7.91e-05	0.00302795
AT5G38850	Disease resistance protein (TIR-NBS-LRR class)	1.02804	8.98e-06	0.000495606
AT3G45260	C2H2-like zinc finger protein	1.02702	1.16e-05	0.000608675
AT5G16120	alpha/beta-Hydrolases superfamily protein	1.02642	9.11e-06	0.000500381
AT3G19390	NA	1.02532	1.1e-05	0.000584509
AT1G76590	PLATZ transcription factor family protein	1.0229	1.42e-05	0.000728292
AT4G18010	myo-inositol polyphosphate 5-phosphatase 2	1.02118	1.69e-06	0.000119798
AT1G32150	basic region/leucine zipper transcription factor 68	1.02091	0.000399776	0.0113696
AT3G61060	phloem protein 2-A13	1.0193	1.86e-06	0.000130468
AT2G44500	NA	1.01824	2.7e-06	0.000177916
AT2G15080	receptor like protein 19	1.01706	3.9e-06	0.000245927
AT2G47830	NA	1.01504	0.000642097	0.01633
AT4G27100	Ypt/Rab-GAP domain of gyp1p superfamily protein	1.01434	0.000111562	0.00402976
AT5G53060	RNA-binding KH domain-containing protein	1.01314	5.9e-05	0.00236726
AT1G12240	Glycosyl hydrolases family 32 protein	1.01206	1.33e-06	9.72e-05
AT1G36180	acetyl-CoA carboxylase 2	1.01058	9.75e-05	0.00361544
AT2G20670	Protein of unknown function (DUF506)	1.01055	1.06e-06	8.06e-05
AT5G18400	Cytokine-induced anti-apoptosis inhibitor 1, Fe-S biogenesis	1.00938	4.07e-05	0.00176361
AT2G37025	NA	1.0059	0.00212195	0.0403798
AT1G13780	F-box/RNI-like/FBD-like domains-containing protein	1.00474	0.00121212	0.0266066
AT2G34770	NA	1.00434	2.11e-05	0.00100918
AT5G55700	beta-amylase 4	1.00407	3.23e-05	0.00144285
AT3G57530	calcium-dependent protein kinase 32	1.00298	2.72e-06	0.000178574
AT4G10925	Nuclear transport factor 2 (NTF2) family protein	1.00297	8.82e-05	0.00331395
AT3G48100	response regulator 5	1.00073	0.00012888	0.00456509
List of genes expressed significantly lower in the shi2mutant comapring with wild type under normal growth condition
Gene ID	Description	Fold Change (log2(Countsshi2/CountsWT))	P-Value	FDR
AT2G29350	senescence-associated gene 13	-8.93289	4.5e-15	2.33e-12
AT5G40990	GDSL lipase 1	-7.47861	2.48e-06	0.000166323
AT4G28460		-7.40504	4.54e-06	0.00028147
AT5G53200	Homeodomain-like superfamily protein	-7.24557	1.54e-05	0.000776122
AT3G48850	phosphate transporter 3;2	-7.06627	5.33e-05	0.00217708
AT1G26240	Proline-rich extensin-like family protein	-6.75755	9.01e-25	2.25e-21
AT5G59310	lipid transfer protein 4	-6.74703	0.000352487	0.0102723
AT1G21240	wall associated kinase 3	-6.62272	0.000667207	0.0168281
AT1G26390	FAD-binding Berberine family protein	-6.55901	2.54e-22	3.88e-19
AT1G59950	NAD(P)-linked oxidoreductase superfamily protein	-6.48668	0.00126829	0.0275091
AT4G31970	cytochrome P450, family 82, subfamily C, polypeptide 2	-6.20861	1.48e-18	1.23e-15
AT2G30750	NA	-5.97754	8.26e-58	2.26e-53
AT5G10760	Eukaryotic aspartyl protease family protein	-5.62483	2.49e-13	9.1e-11
AT2G39030	NA	-4.9933	1.63e-18	1.31e-15
AT3G57260	beta-1,3-glucanase 2	-4.97183	6.55e-14	2.68e-11
AT2G27380	extensin proline-rich 1	-4.51351	1.79e-10	3.32e-08
AT3G28510	NA	-4.51351	1.79e-10	3.32e-08
AT4G13420	high affinity K+ transporter 5	-4.39983	9.68e-18	6.98e-15
AT2G14560	Protein of unknown function (DUF567)	-4.0511	1.02e-07	1.01e-05
AT5G61160	anthocyanin 5-aromatic acyltransferase 1	-4.03033	2.84e-22	4.09e-19
AT1G26380	FAD-binding Berberine family protein	-3.94116	3.15e-42	4.32e-38
AT2G30770	NA	-3.93457	1.08e-14	5.01e-12
AT4G25707		-3.91666	0.000794618	0.0190931
AT5G26150	protein kinase family protein	-3.91666	0.000794618	0.0190931
AT1G66700	S-adenosyl-L-methionine-dependent methyltransferases superfamily protein	-3.83787	9.08e-07	6.99e-05
AT3G01345	NA	-3.73755	2.4e-18	1.83e-15
AT4G23140	cysteine-rich RLK (RECEPTOR-like protein kinase) 6	-3.69619	0.00250381	0.0459468
AT5G39260	expansin A21	-3.69619	0.00250381	0.0459468
AT5G64905	elicitor peptide 3 precursor	-3.68308	5.83e-08	6.12e-06
AT2G12170		-3.58756	8.43e-06	0.000469527
AT2G43000	NA	-3.56058	1.14e-08	1.41e-06
AT4G15248	B-box type zinc finger family protein	-3.56058	1.14e-08	1.41e-06
AT1G26410	FAD-binding Berberine family protein	-3.48258	1.72e-15	9.62e-13
AT1G57630	Toll-Interleukin-Resistance (TIR) domain family protein	-3.44692	1.28e-06	9.43e-05
AT1G18350	MAP kinase kinase 7	-3.44398	0.000243751	0.00769521
AT2G16005	MD-2-related lipid recognition domain-containing protein	-3.41773	3.7e-09	5.25e-07
AT3G26830	NA	-3.40509	3.16e-24	7.22e-21
AT5G44420	plant defensin 1.2	-3.22549	1.03e-05	0.000554025
AT4G07820	CAP (Cysteine-rich secretory proteins, Antigen 5, and Pathogenesis-related 1 protein) superfamily protein	-3.1469	2.4e-06	0.000162307
AT4G28420	Tyrosine transaminase family protein	-3.10521	0.00200946	0.0386336
AT2G32680	NA	-3.10058	2.95e-05	0.00133496
AT1G67980	caffeoyl-CoA 3-O-methyltransferase	-3.10058	2.95e-05	0.00133496
AT1G08430	aluminum-activated malate transporter 1	-2.95798	4.4e-11	9.64e-09
AT5G05340	Peroxidase superfamily protein	-2.92734	2.41e-06	0.000162307
AT3G50330	basic helix-loop-helix (bHLH) DNA-binding superfamily protein	-2.89023	0.000243751	0.00769521
AT5G13320	Auxin-responsive GH3 family protein	-2.82632	4.68e-05	0.00196623
AT4G12550	Auxin-Induced in Root cultures 1	-2.82344	7.02e-18	5.2e-15
AT1G66780	MATE efflux family protein	-2.8127	0.00041343	0.0116972
AT3G27710	NA	-2.76521	7.68e-05	0.00294879
AT1G74080	myb domain protein 122	-2.73077	0.000700954	0.0174545
AT5G14650	Pectin lyase-like superfamily protein	-2.73077	0.000700954	0.0174545
AT2G31141	NA	-2.69473	6.96e-28	2.38e-24
AT4G25480	dehydration response element B1A	-2.67075	8.72e-06	0.000484096
AT2G02930	glutathione S-transferase F3	-2.64955	3.13e-07	2.73e-05
AT1G14550	Peroxidase superfamily protein	-2.6439	0.00118753	0.0261296
AT3G13950	NA	-2.6186	4.67e-07	3.94e-05
AT1G52040	myrosinase-binding protein 1	-2.57262	0.000103608	0.00381277
AT1G31690	Copper amine oxidase family protein	-2.57262	0.000103608	0.00381277
AT1G26250	Proline-rich extensin-like family protein	-2.56922	2.01e-23	3.67e-20
AT2G16580	SAUR-like auxin-responsive protein family	-2.55146	0.00200946	0.0386336
AT4G19370	Protein of unknown function (DUF1218)	-2.54829	4.12e-06	0.000258162
AT1G80760	NOD26-like intrinsic protein 6;1	-2.49543	8.7e-13	2.87e-10
AT2G41480	NA	-2.45308	1.05e-08	1.33e-06
AT3G21890	NA	-2.41518	6.48e-09	8.63e-07
AT3G59250	F-box/RNI-like superfamily protein	-2.41518	6.48e-09	8.63e-07
AT4G37295		-2.38908	0.000421961	0.0118709
AT4G38860	SAUR-like auxin-responsive protein family	-2.38311	2.4e-20	2.74e-17
AT5G21960	Integrase-type DNA-binding superfamily protein	-2.38107	1.15e-05	0.000605062
AT1G49570	Peroxidase superfamily protein	-2.37815	9.47e-11	1.86e-08
AT1G68390	Core-2/I-branching beta-1,6-N-acetylglucosaminyltransferase family protein	-2.3602	9.83e-05	0.00363598
AT3G17225	NA	-2.3602	9.83e-05	0.00363598
AT1G69930	glutathione S-transferase TAU 11	-2.34371	1.71e-05	0.0008466
AT1G62920		-2.32231	0.000672116	0.0168898
AT1G77230	Tetratricopeptide repeat (TPR)-like superfamily protein	-2.32231	0.000672116	0.0168898
AT5G40000	P-loop containing nucleoside triphosphate hydrolases superfamily protein	-2.32231	0.000672116	0.0168898
AT1G52000	Mannose-binding lectin superfamily protein	-2.31621	3.06e-20	3.35e-17
AT3G49970	Phototropic-responsive NPH3 family protein	-2.31602	0.000313333	0.00932718
AT2G35700	NA	-2.31602	0.000313333	0.00932718
AT1G72540	Protein kinase superfamily protein	-2.31602	0.000313333	0.00932718
AT3G21150	NA	-2.29663	1.65e-07	1.54e-05
AT1G14250	GDA1/CD39 nucleoside phosphatase family protein	-2.27543	5.52e-09	7.56e-07
AT2G38995	NA	-2.26105	0.00023063	0.00736942
AT5G40420	oleosin 2	-2.2574	0.000488104	0.0132424
AT1G32583		-2.25231	0.00106861	0.024093
AT1G13430	sulfotransferase 4C	-2.23598	4.23e-06	0.000263343
AT5G23240	DNAJ heat shock N-terminal domain-containing protein	-2.22634	1.86e-18	1.46e-15
AT4G10150	RING/U-box superfamily protein	-2.2088	0.000352577	0.0102723
AT4G23030	MATE efflux family protein	-2.19629	0.000758987	0.0185293
AT2G27180		-2.17873	0.00169524	0.0341239
AT4G19970		-2.17873	0.00169524	0.0341239
AT5G44120	RmlC-like cupins superfamily protein	-2.17873	0.00169524	0.0341239
AT2G40610	NA	-2.17327	8.5e-22	1.16e-18
AT4G31060	Integrase-type DNA-binding superfamily protein	-2.17241	4.66e-09	6.56e-07
AT1G13520	Protein of unknown function (DUF1262)	-2.15701	3.66e-10	6.36e-08
AT4G28160	hydroxyproline-rich glycoprotein family protein	-2.15458	0.000538084	0.0142675
AT3G53250	SAUR-like auxin-responsive protein family	-2.14923	2.8e-07	2.48e-05
AT5G18010	SAUR-like auxin-responsive protein family	-2.13248	0.00117769	0.0259547
AT1G14430	glyoxal oxidase-related protein	-2.11128	1.93e-12	5.89e-10
AT2G29460	glutathione S-transferase tau 4	-2.10839	3.6e-12	1.06e-09
AT4G37290		-2.10668	1.51e-06	0.000108046
AT3G47480	Calcium-binding EF-hand family protein	-2.07044	5.02e-09	6.99e-07
AT2G35980	NA	-2.0668	5.21e-06	0.000313748
AT3G49760	basic leucine-zipper 5	-2.06572	0.00182283	0.0359789
AT5G44660		-2.03757	2.33e-13	8.73e-11
AT5G58500	Protein of unknown function (DUF640)	-2.03391	0.000196752	0.00645233
AT2G25590	Plant Tudor-like protein	-2.03134	1.28e-13	5.02e-11
AT1G45229		-2.01962	0.000857787	0.020169
AT3G08870	NA	-2.01962	0.000857787	0.020169
AT5G19890	Peroxidase superfamily protein	-2.01034	1.03e-05	0.000554025
AT3G09160	NA	-2.01034	1.03e-05	0.000554025
AT3G47675		-2.00788	4.71e-05	0.00197214
AT4G25470	C-repeat/DRE binding factor 2	-2.00509	2.89e-14	1.26e-11
AT1G69920	glutathione S-transferase TAU 12	-1.98126	1.46e-05	0.000739864
AT1G73810	Core-2/I-branching beta-1,6-N-acetylglucosaminyltransferase family protein	-1.98038	9.19e-05	0.00344349
AT1G29600	Zinc finger C-x8-C-x5-C-x3-H type family protein	-1.97851	0.00188767	0.0369132
AT2G15020		-1.97132	1.31e-17	8.97e-15
AT2G17430	Seven transmembrane MLO family protein	-1.96541	0.00128011	0.0276125
AT5G20670	Protein of unknown function (DUF1677)	-1.96541	0.00128011	0.0276125
AT2G17260	glutamate receptor 2	-1.94655	1.57e-05	0.00078831
AT2G21210	SAUR-like auxin-responsive protein family	-1.93812	3.6e-17	2.29e-14
AT3G44450		-1.89523	6.34e-15	3.16e-12
AT5G16980	Zinc-binding dehydrogenase family protein	-1.89508	5.44e-13	1.84e-10
AT5G57780		-1.87302	3.42e-11	7.55e-09
AT2G15220	Plant basic secretory protein (BSP) family protein	-1.86529	1.25e-09	1.98e-07
AT4G33040	Thioredoxin superfamily protein	-1.86328	1.91e-07	1.73e-05
AT4G12680		-1.86107	5.38e-06	0.000322977
AT5G01790		-1.85875	8.14e-11	1.64e-08
AT1G53700	WAG 1	-1.85802	7.67e-05	0.00294879
AT5G24660	response to low sulfur 2	-1.84287	2.59e-10	4.67e-08
AT4G21400	cysteine-rich RLK (RECEPTOR-like protein kinase) 28	-1.84174	1.28e-08	1.55e-06
AT4G27657		-1.83053	3.69e-13	1.33e-10
AT5G42380	calmodulin like 37	-1.82977	3.25e-07	2.82e-05
AT3G50770	calmodulin-like 41	-1.82529	1.42e-06	0.00010254
AT1G66100	Plant thionin	-1.82512	1.76e-15	9.64e-13
AT2G44460	NA	-1.82335	0.000108551	0.00396274
AT4G23990	cellulose synthase like G3	-1.8202	4.06e-10	6.94e-08
AT2G18050	histone H1-3	-1.80867	1.45e-11	3.62e-09
AT2G01430	homeobox-leucine zipper protein 17	-1.79819	0.00275824	0.0495869
AT3G05930	NA	-1.78397	4.96e-07	4.17e-05
AT3G63380	ATPase E1-E2 type family protein / haloacid dehalogenase-like hydrolase family protein	-1.77802	8.35e-11	1.66e-08
AT3G62270	HCO3- transporter family	-1.77174	5.15e-11	1.11e-08
AT1G18970	germin-like protein 4	-1.76694	1.43e-05	0.000732946
AT5G25450	Cytochrome bd ubiquinol oxidase, 14kDa subunit	-1.75482	0.00266073	0.0482771
AT3G29630	UDP-Glycosyltransferase superfamily protein	-1.7514	0.000305088	0.00914129
AT3G06895	NA	-1.7459	1.15e-12	3.72e-10
AT4G02970	7SL RNA1	-1.74542	6.94e-15	3.4e-12
AT4G12500	Bifunctional inhibitor/lipid-transfer protein/seed storage 2S albumin superfamily protein	-1.74224	0.00011585	0.00416271
AT4G25490	C-repeat/DRE binding factor 1	-1.74211	0.000430003	0.0119685
AT1G67810	sulfur E2	-1.73755	3.95e-10	6.81e-08
AT1G31580	ECS1	-1.73373	2.07e-15	1.09e-12
AT2G41210	NA	-1.72224	1.88e-07	1.72e-05
AT1G75580	SAUR-like auxin-responsive protein family	-1.71532	9.85e-07	7.54e-05
AT4G19950		-1.70936	6.44e-05	0.00256678
AT3G45210	Protein of unknown function, DUF584	-1.70747	5.93e-10	9.73e-08
AT5G67430	Acyl-CoA N-acyltransferases (NAT) superfamily protein	-1.70159	0.000610301	0.0156731
AT1G21250	cell wall-associated kinase	-1.69109	1.65e-07	1.54e-05
AT5G03210		-1.68922	0.000425204	0.0119075
AT1G02930	glutathione S-transferase 6	-1.68856	1.8e-14	8.08e-12
AT4G11650	osmotin 34	-1.68752	8.59e-09	1.11e-06
AT4G11370	RING-H2 finger A1A	-1.67568	0.000602715	0.0155593
AT3G59010	pectin methylesterase 61	-1.67206	0.000158383	0.00540191
AT5G20790		-1.66113	1.18e-06	8.9e-05
AT1G24580	RING/U-box superfamily protein	-1.65991	0.000864433	0.0202905
AT3G04140	NA	-1.659	6.47e-11	1.37e-08
AT1G18980	RmlC-like cupins superfamily protein	-1.65632	3.38e-11	7.54e-09
AT1G69530	expansin A1	-1.65366	9.51e-15	4.49e-12
AT1G16090	wall associated kinase-like 7	-1.64732	0.000299766	0.00901139
AT5G18080	SAUR-like auxin-responsive protein family	-1.64103	1.73e-05	0.000854006
AT5G48010	thalianol synthase 1	-1.63802	3.08e-07	2.7e-05
AT2G42530	NA	-1.63651	4.89e-05	0.00202687
AT1G76240	Arabidopsis protein of unknown function (DUF241)	-1.63498	2.63e-11	6.08e-09
AT2G27770	Plant protein of unknown function (DUF868)	-1.63147	1.14e-08	1.41e-06
ATCG00560	photosystem II reaction center protein L	-1.62523	7.18e-12	1.91e-09
AT1G18265	Protein of unknown function, DUF593	-1.62327	1.09e-07	1.07e-05
AT3G49570	response to low sulfur 3	-1.61728	4.94e-09	6.91e-07
AT1G64160	Disease resistance-responsive (dirigent-like protein) family protein	-1.61543	0.000820646	0.0195316
AT4G21903	MATE efflux family protein	-1.61543	0.000820646	0.0195316
AT2G43570	NA	-1.60835	3.08e-07	2.7e-05
AT3G49580	response to low sulfur 1	-1.60737	1.86e-08	2.16e-06
AT1G61580	R-protein L3 B	-1.5992	7.16e-11	1.46e-08
AT4G20390	Uncharacterised protein family (UPF0497)	-1.59861	1.35e-09	2.12e-07
AT5G45070	phloem protein 2-A8	-1.59857	0.000282516	0.00866382
AT5G44510	target of AVRB operation1	-1.59077	9.12e-11	1.8e-08
AT4G29110		-1.58785	1.73e-09	2.66e-07
AT4G36570	RAD-like 3	-1.58144	1.36e-05	0.0007015
AT2G27990	BEL1-like homeodomain 8	-1.57707	0.0011366	0.0252519
ATMG00370	Ycf1 protein	-1.57275	0.00172226	0.0344653
AT4G14630	germin-like protein 9	-1.5655	0.000543102	0.0143584
AT1G79680	WALL ASSOCIATED KINASE (WAK)-LIKE 10	-1.56491	8.54e-05	0.00322579
AT1G21520		-1.56026	2.54e-06	0.000169752
AT2G43590	NA	-1.54961	6.94e-11	1.43e-08
AT5G19970		-1.54613	1.95e-07	1.76e-05
AT1G14540	Peroxidase superfamily protein	-1.5461	6.28e-07	5.19e-05
AT5G48000	cytochrome P450, family 708, subfamily A, polypeptide 2	-1.54606	3.17e-06	0.000205226
AT5G18020	SAUR-like auxin-responsive protein family	-1.54258	1.13e-05	0.000596353
AT3G49620	2-oxoglutarate (2OG) and Fe(II)-dependent oxygenase superfamily protein	-1.53981	0.000505667	0.0135782
AT5G08185	microRNA162A	-1.53981	0.000505667	0.0135782
AT5G47990	cytochrome P450, family 705, subfamily A, polypeptide 5	-1.53781	1.95e-09	2.92e-07
AT2G42540	NA	-1.53767	0.00157061	0.0321823
AT2G29320	NAD(P)-binding Rossmann-fold superfamily protein	-1.53708	5.61e-10	9.27e-08
AT5G24990	Protein of unknown function (DUF1336)	-1.53172	3.94e-06	0.00024767
AT4G16750	Integrase-type DNA-binding superfamily protein	-1.52796	4.74e-06	0.000289042
AT4G15550	indole-3-acetate beta-D-glucosyltransferase	-1.52792	9.79e-13	3.19e-10
AT5G10946		-1.52711	0.00242152	0.0448874
AT1G06980		-1.52581	0.000150034	0.00518052
AT1G70170	matrix metalloproteinase	-1.52581	0.000150034	0.00518052
AT3G45430	Concanavalin A-like lectin protein kinase family protein	-1.5236	8.35e-05	0.00316571
AT1G06260	Cysteine proteinases superfamily protein	-1.52314	0.00149235	0.0309881
AT2G36970	NA	-1.52277	8.06e-10	1.32e-07
AT1G02920	glutathione S-transferase 7	-1.52238	1.14e-11	2.93e-09
AT3G29030	NA	-1.52032	2.54e-08	2.83e-06
AT4G14400	ankyrin repeat family protein	-1.51724	4.9e-06	0.000297079
AT4G38850	SAUR-like auxin-responsive protein family	-1.5169	0.000147133	0.00510272
AT4G39480	cytochrome P450, family 96, subfamily A, polypeptide 9	-1.5169	0.000147133	0.00510272
AT3G09450	NA	-1.51328	1.44e-05	0.000736939
AT5G09220	amino acid permease 2	-1.51176	6.09e-12	1.64e-09
AT5G26230		-1.51109	1.37e-06	0.000100014
AT2G46640	NA	-1.50951	0.000674911	0.0169445
AT2G37950	NA	-1.50754	6.02e-06	0.000354694
AT5G01820	serine/threonine protein kinase 1	-1.50541	9.99e-12	2.58e-09
AT3G23250	NA	-1.4973	7.42e-06	0.000424044
AT3G54040	PAR1 protein	-1.49716	2.34e-10	4.25e-08
AT4G08780	Peroxidase superfamily protein	-1.49715	0.00216503	0.0409073
AT1G14200	RING/U-box superfamily protein	-1.49636	6.12e-09	8.27e-07
AT5G03350	Legume lectin family protein	-1.49487	4.84e-05	0.0020116
AT3G25830	NA	-1.49392	1.98e-09	2.93e-07
AT5G54470	B-box type zinc finger family protein	-1.49253	1.26e-06	9.34e-05
AT1G35310	MLP-like protein 168	-1.49229	0.000192791	0.0063624
AT2G32100	NA	-1.49197	6.69e-11	1.41e-08
AT3G25820	NA	-1.48618	3.12e-09	4.47e-07
AT4G27652		-1.48609	2.22e-09	3.27e-07
AT2G07739	Ycf1 protein	-1.47856	0.000899245	0.0208707
AT4G33610	glycine-rich protein	-1.47687	3.98e-09	5.62e-07
AT5G10250	Phototropic-responsive NPH3 family protein	-1.47494	2.27e-05	0.00106935
AT1G54200		-1.47229	3.67e-05	0.00160648
AT4G23700	cation/H+ exchanger 17	-1.47106	1.34e-07	1.3e-05
AT2G23590	methyl esterase 8	-1.46914	4.8e-05	0.0019992
AT4G32980	homeobox gene 1	-1.46895	1.82e-09	2.74e-07
AT2G02010	glutamate decarboxylase 4	-1.46196	0.000486586	0.0132344
AT3G56260		-1.46196	0.000486586	0.0132344
AT2G44940	NA	-1.45176	1.59e-07	1.49e-05
AT2G37770	NA	-1.44797	0.000341983	0.0100815
AT1G78130	Major facilitator superfamily protein	-1.44546	3.59e-05	0.00158174
AT1G74290	alpha/beta-Hydrolases superfamily protein	-1.44538	0.00277966	0.0497112
AT1G20070		-1.4383	0.000167219	0.00563202
AT2G01150	RING-H2 finger protein 2B	-1.43419	9.53e-06	0.000517242
AT5G37990	S-adenosyl-L-methionine-dependent methyltransferases superfamily protein	-1.4328	7.05e-08	7.3e-06
AT2G32390	NA	-1.43184	1.27e-08	1.54e-06
AT1G35230	arabinogalactan protein 5	-1.43066	0.000306105	0.00915602
AT5G17350		-1.42611	1.37e-08	1.64e-06
AT5G49630	amino acid permease 6	-1.41969	6.32e-08	6.59e-06
AT2G19650	Cysteine/Histidine-rich C1 domain family protein	-1.41687	2.83e-08	3.1e-06
AT1G22160	Protein of unknown function (DUF581)	-1.41061	2.33e-06	0.000159938
AT5G56840	myb-like transcription factor family protein	-1.40321	0.000854382	0.0201408
ATCG00020	photosystem II reaction center protein A	-1.40122	1.73e-11	4.27e-09
AT3G01420	NA	-1.40017	1.69e-10	3.18e-08
AT1G10657	Plant protein 1589 of unknown function	-1.39845	3.47e-05	0.00153543
AT3G24500	NA	-1.39756	6.36e-09	8.55e-07
ATCG00490	ribulose-bisphosphate carboxylases	-1.39535	2.24e-11	5.25e-09
AT1G38065	O-fucosyltransferase family protein	-1.38151	0.00210254	0.0401695
AT1G55990	glycine-rich protein	-1.38146	4.39e-07	3.72e-05
AT2G15880	Leucine-rich repeat (LRR) family protein	-1.38141	6.9e-11	1.43e-08
AT2G22510	hydroxyproline-rich glycoprotein family protein	-1.37928	4.45e-08	4.75e-06
AT1G79110	zinc ion binding	-1.37914	7.24e-07	5.85e-05
AT1G31835		-1.37177	3.23e-05	0.00144285
AT4G16240		-1.36995	3.18e-05	0.00142592
AT1G47960	cell wall / vacuolar inhibitor of fructosidase 1	-1.36883	4.62e-06	0.000284504
AT1G77530	O-methyltransferase family protein	-1.36568	0.000770035	0.0186331
AT4G23420	NAD(P)-binding Rossmann-fold superfamily protein	-1.36485	5.95e-07	4.95e-05
AT5G19410	ABC-2 type transporter family protein	-1.36249	0.000730758	0.0180491
AT2G07777	ATP synthase 9 mitochondrial	-1.36198	5.14e-05	0.00211239
AT3G02480	NA	-1.35954	0.000693457	0.0173307
AT4G01915		-1.35858	4.03e-05	0.00174886
AT5G42530		-1.35818	5.94e-09	8.1e-07
AT1G73330	drought-repressed 4	-1.35655	1.18e-10	2.24e-08
AT3G10570	NA	-1.34869	2.04e-05	0.000978086
AT1G13360		-1.34848	8.7e-10	1.4e-07
AT1G27420	Galactose oxidase/kelch repeat superfamily protein	-1.34765	0.00277865	0.0497112
AT3G20380	NA	-1.34467	0.00257631	0.0470881
AT2G27402		-1.34401	3.17e-08	3.45e-06
AT1G11700	Protein of unknown function, DUF584	-1.34168	1.49e-07	1.42e-05
AT1G71140	MATE efflux family protein	-1.34032	9.29e-07	7.14e-05
AT1G64780	ammonium transporter 1;2	-1.33882	9.11e-10	1.46e-07
AT3G08040	NA	-1.33718	0.00131234	0.0281416
AT4G12320	cytochrome P450, family 706, subfamily A, polypeptide 6	-1.33529	4.32e-10	7.26e-08
AT3G46490	2-oxoglutarate (2OG) and Fe(II)-dependent oxygenase superfamily protein	-1.33312	0.000896798	0.0208698
AT5G62150	peptidoglycan-binding LysM domain-containing protein	-1.33132	0.000847044	0.0200022
AT3G46130	myb domain protein 48	-1.33031	7.54e-07	6.04e-05
AT3G15760	NA	-1.3275	3.09e-08	3.37e-06
AT5G66270	Zinc finger C-x8-C-x5-C-x3-H type family protein	-1.3266	0.000563342	0.0147654
AT5G01870	Bifunctional inhibitor/lipid-transfer protein/seed storage 2S albumin superfamily protein	-1.32353	4.46e-05	0.0018894
AT1G58150		-1.3195	0.000224545	0.00721703
AT1G65690	Late embryogenesis abundant (LEA) hydroxyproline-rich glycoprotein family	-1.30797	3.44e-06	0.000219581
AT2G21100	Disease resistance-responsive (dirigent-like protein) family protein	-1.30712	0.00123242	0.0269442
AT4G13260	Flavin-binding monooxygenase family protein	-1.30537	0.00108855	0.0244421
AT3G22235	NA	-1.30479	1.56e-05	0.000784315
AT2G16720	myb domain protein 7	-1.30178	7.5e-06	0.000427656
AT1G09240	nicotianamine synthase 3	-1.30048	3.47e-08	3.76e-06
AT2G02770	4'-phosphopantetheinyl transferase superfamily	-1.29863	0.000247954	0.0078047
AT4G37410	cytochrome P450, family 81, subfamily F, polypeptide 4	-1.29162	8.74e-06	0.000484246
AT1G30260		-1.29079	7.16e-06	0.000411285
AT5G66170	sulfurtransferase 18	-1.2896	2.63e-06	0.000174434
AT2G41380	NA	-1.28764	2.19e-08	2.5e-06
AT2G37640	NA	-1.28467	9.32e-09	1.2e-06
AT3G50310	mitogen-activated protein kinase kinase kinase 20	-1.28187	5.29e-06	0.000317812
AT3G28070	NA	-1.28138	2.18e-05	0.00103201
AT5G18030	SAUR-like auxin-responsive protein family	-1.28035	0.00029373	0.00889823
AT3G28300	NA	-1.27861	0.00159636	0.0325892
ATCG00550	photosystem II reaction center protein J	-1.26877	1.66e-09	2.58e-07
AT1G05310	Pectin lyase-like superfamily protein	-1.26169	0.000379535	0.010907
AT1G08250	arogenate dehydratase 6	-1.25964	1.24e-06	9.23e-05
AT2G38860	NA	-1.25959	1.06e-08	1.33e-06
AT5G41410	POX (plant homeobox) family protein	-1.25663	8.67e-07	6.73e-05
AT2G22190	Haloacid dehalogenase-like hydrolase (HAD) superfamily protein	-1.25244	9.54e-05	0.00356007
AT1G03990	Long-chain fatty alcohol dehydrogenase family protein	-1.25084	0.00192057	0.0372906
AT5G46440		-1.24953	0.00266326	0.048291
AT1G69160		-1.24762	2.27e-08	2.56e-06
AT3G51710	D-mannose binding lectin protein with Apple-like carbohydrate-binding domain	-1.24749	0.000211063	0.00683983
AT5G25620	Flavin-binding monooxygenase family protein	-1.24485	0.00029373	0.00889823
AT3G24760	NA	-1.24413	2.36e-06	0.000160287
AT1G72910	Toll-Interleukin-Resistance (TIR) domain-containing protein	-1.24204	9.71e-08	9.68e-06
AT1G26945	basic helix-loop-helix (bHLH) DNA-binding superfamily protein	-1.2396	2.36e-06	0.000160287
AT3G12580	NA	-1.2383	6.08e-09	8.25e-07
AT1G07400	HSP20-like chaperones superfamily protein	-1.23714	3.96e-05	0.00172419
AT4G17680	SBP (S-ribonuclease binding protein) family protein	-1.23684	0.000762355	0.0185347
AT2G22200	Integrase-type DNA-binding superfamily protein	-1.23568	4.13e-05	0.00178469
AT2G29420	glutathione S-transferase tau 7	-1.23195	1.06e-08	1.33e-06
AT4G14140	DNA methyltransferase 2	-1.23057	0.00183787	0.0362236
AT3G01660	NA	-1.22917	3.65e-05	0.00160262
AT4G15120	VQ motif-containing protein	-1.22675	0.00212386	0.0403798
AT1G05170	Galactosyltransferase family protein	-1.22563	0.00010816	0.00395375
AT3G16990	NA	-1.22529	0.000548995	0.0144809
AT2G45920	NA	-1.22443	5.63e-06	0.000334813
AT5G13180	NAC domain containing protein 83	-1.22405	1.44e-08	1.73e-06
AT4G31730	glutamine dumper 1	-1.21496	1.21e-06	9.01e-05
AT1G03440	Leucine-rich repeat (LRR) family protein	-1.21214	1.41e-07	1.35e-05
AT4G13070	RNA-binding CRS1 / YhbY (CRM) domain protein	-1.2102	0.000424717	0.0119075
AT3G16530	NA	-1.20801	1.47e-08	1.75e-06
AT4G35270	Plant regulator RWP-RK family protein	-1.20505	1.93e-06	0.000134572
AT4G01390	TRAF-like family protein	-1.20278	0.00249928	0.0459468
AT5G13170	senescence-associated gene 29	-1.19763	8.49e-05	0.00321094
AT1G64900	cytochrome P450, family 89, subfamily A, polypeptide 2	-1.19622	1.74e-08	2.02e-06
AT4G13195	CLAVATA3/ESR-RELATED 44	-1.19519	0.00112145	0.0250169
AT3G10190	NA	-1.1947	9.28e-06	0.000506657
AT3G26180	NA	-1.1932	6.6e-08	6.86e-06
AT5G52780	Protein of unknown function (DUF3464)	-1.19259	1.24e-07	1.22e-05
AT4G02420	Concanavalin A-like lectin protein kinase family protein	-1.18908	1.03e-05	0.000554025
AT4G24350	Phosphorylase superfamily protein	-1.18664	2.07e-07	1.85e-05
AT1G74590	glutathione S-transferase TAU 10	-1.18356	0.000426635	0.0119232
AT1G64950	cytochrome P450, family 89, subfamily A, polypeptide 5	-1.18333	2.48e-08	2.78e-06
AT5G27300	pentatricopeptide (PPR) repeat-containing protein	-1.17807	6.11e-06	0.000357344
AT5G10410	ENTH/ANTH/VHS superfamily protein	-1.17636	0.00130776	0.0281041
AT2G44600	NA	-1.17636	0.000605452	0.0156153
AT2G36480	NA	-1.17635	2.52e-06	0.000168593
AT1G08230	Transmembrane amino acid transporter family protein	-1.17491	5.04e-05	0.00207955
AT1G03495	HXXXD-type acyl-transferase family protein	-1.17442	2.1e-06	0.000145078
AT2G48130	NA	-1.17188	3.75e-06	0.000237091
AT3G12830	NA	-1.17087	5.31e-05	0.00217476
AT4G01595	Protein kinase superfamily protein	-1.16849	2.01e-05	0.000967307
AT3G09440	NA	-1.16808	2.6e-08	2.89e-06
AT5G59130	Subtilase family protein	-1.16143	1.22e-05	0.000636887
AT1G49010	Duplicated homeodomain-like superfamily protein	-1.1607	1.01e-06	7.75e-05
AT4G26850	mannose-1-phosphate guanylyltransferase (GDP)s;GDP-galactose:mannose-1-phosphate guanylyltransferases;GDP-galactose:glucose-1-phosphate guanylyltransferases;GDP-galactose:myoinositol-1-phosphate guanylyltransferases;glucose-1-phosphate guanylyltransferase	-1.15865	4.48e-08	4.76e-06
AT2G37710	NA	-1.15664	1.38e-07	1.33e-05
AT1G01030	AP2/B3-like transcriptional factor family protein	-1.15513	0.000782576	0.0188728
AT5G02670		-1.15083	3.34e-05	0.0014802
AT2G47370	NA	-1.15059	0.000337683	0.0099762
AT1G78450	SOUL heme-binding family protein	-1.14838	3.1e-05	0.00139169
AT4G02520	glutathione S-transferase PHI 2	-1.14494	6.13e-08	6.41e-06
AT5G50335		-1.14322	0.000142372	0.00496567
AT5G62360	Plant invertase/pectin methylesterase inhibitor superfamily protein	-1.14276	1.29e-07	1.26e-05
AT3G50890	homeobox protein 28	-1.14248	0.00200086	0.0385763
AT2G45560	NA	-1.13965	9.33e-08	9.33e-06
AT1G11710	Pentatricopeptide repeat (PPR) superfamily protein	-1.13899	0.000681198	0.017071
AT1G13190	RNA-binding (RRM/RBD/RNP motifs) family protein	-1.1384	1.93e-07	1.75e-05
AT1G05560	UDP-glucosyltransferase 75B1	-1.13664	7.8e-08	7.92e-06
AT1G20470	SAUR-like auxin-responsive protein family	-1.13254	0.00142836	0.0300076
AT4G36880	cysteine proteinase1	-1.1324	0.000760136	0.0185347
AT2G34490	NA	-1.13234	3.02e-06	0.000196379
AT2G39050	NA	-1.132	0.000165676	0.00558692
AT1G70890	MLP-like protein 43	-1.13114	1.51e-07	1.43e-05
AT4G11460	cysteine-rich RLK (RECEPTOR-like protein kinase) 30	-1.13046	1.09e-05	0.000580422
AT2G40300	NA	-1.12749	1.22e-06	9.08e-05
AT2G35960	NA	-1.12658	1.53e-06	0.000109325
AT5G64770		-1.12396	8.11e-07	6.4e-05
AT2G17300		-1.12124	1.88e-05	0.000911289
AT2G35750	NA	-1.1207	1.96e-06	0.00013671
AT5G10600	cytochrome P450, family 81, subfamily K, polypeptide 2	-1.11896	0.000378508	0.0109004
AT1G49245	Prefoldin chaperone subunit family protein	-1.11872	0.000868341	0.0203474
AT4G03820	Protein of unknown function (DUF3537)	-1.11768	0.000131428	0.00464934
AT5G39760	homeobox protein 23	-1.1146	4.37e-06	0.000271849
AT4G25100	Fe superoxide dismutase 1	-1.11234	2.6e-07	2.32e-05
AT4G19460	UDP-Glycosyltransferase superfamily protein	-1.11097	0.00118179	0.026024
AT1G02220	NAC domain containing protein 3	-1.10933	0.000932066	0.0214555
AT3G26932	NA	-1.10548	3.16e-05	0.00141572
AT1G17745	D-3-phosphoglycerate dehydrogenase	-1.1038	1.06e-06	8.04e-05
AT1G15260		-1.10371	1.6e-06	0.00011369
AT5G54585		-1.10358	1.39e-05	0.000716644
AT2G24180	cytochrome p450 71b6	-1.09758	5.54e-07	4.65e-05
AT2G01290	ribose-5-phosphate isomerase 2	-1.09749	4.6e-06	0.000284499
AT1G21140	Vacuolar iron transporter (VIT) family protein	-1.09435	0.000123495	0.00438567
AT4G16260	Glycosyl hydrolase superfamily protein	-1.09376	1.34e-05	0.000696431
AT5G13580	ABC-2 type transporter family protein	-1.09321	3.87e-05	0.00168506
AT2G17650	AMP-dependent synthetase and ligase family protein	-1.09267	0.00111828	0.0249664
AT3G26100	NA	-1.09151	6.97e-07	5.67e-05
AT2G43510	NA	-1.09003	9.87e-06	0.00053382
AT1G49470	Family of unknown function (DUF716)	-1.08991	1.88e-05	0.000911289
AT5G24420	6-phosphogluconolactonase 5	-1.08953	2.83e-06	0.000184831
AT4G12290	Copper amine oxidase family protein	-1.08689	7.48e-07	6.01e-05
AT3G60520		-1.08687	0.000137562	0.00483088
AT4G30520	Leucine-rich repeat protein kinase family protein	-1.08568	0.000425708	0.0119094
AT1G63840	RING/U-box superfamily protein	-1.08541	4.08e-06	0.000255773
AT5G47800	Phototropic-responsive NPH3 family protein	-1.08534	0.000577752	0.0150392
AT4G26150	cytokinin-responsive gata factor 1	-1.085	3.24e-05	0.00144413
AT1G55920	serine acetyltransferase 2;1	-1.08452	3.56e-07	3.05e-05
AT5G39050	HXXXD-type acyl-transferase family protein	-1.08355	6.94e-07	5.66e-05
AT2G15050	lipid transfer protein	-1.08127	6.64e-07	5.45e-05
AT3G10113	NA	-1.08103	0.000746897	0.0183485
ATMG00480	Plant mitochondrial ATPase, F0 complex, subunit 8 protein	-1.08011	0.000382057	0.0109566
AT2G47880	NA	-1.08003	0.000134859	0.00475843
AT2G39850	NA	-1.07998	6.69e-05	0.0026456
AT4G37890	Zinc finger (C3HC4-type RING finger) family protein	-1.07947	0.000389303	0.0111179
AT4G00040	Chalcone and stilbene synthase family protein	-1.07864	7.75e-06	0.000441056
AT5G24620	Pathogenesis-related thaumatin superfamily protein	-1.07853	6.89e-07	5.64e-05
AT4G22980		-1.07829	0.00174156	0.0347248
AT1G26150	proline-rich extensin-like receptor kinase 10	-1.07827	3.44e-07	2.95e-05
AT5G53905		-1.0745	0.00172952	0.0345602
AT5G53110	RING/U-box superfamily protein	-1.07396	0.000797253	0.0191229
AT1G19670	chlorophyllase 1	-1.07283	8.5e-07	6.66e-05
AT1G74310	heat shock protein 101	-1.07071	1.73e-05	0.000854006
AT1G24147		-1.07006	7.7e-05	0.00295275
AT5G11420	Protein of unknown function, DUF642	-1.06326	8.65e-07	6.73e-05
AT4G17880	Basic helix-loop-helix (bHLH) DNA-binding family protein	-1.06274	6.06e-06	0.000356442
AT1G23000	Heavy metal transport/detoxification superfamily protein	-1.06115	0.000762639	0.0185347
AT4G38770	proline-rich protein 4	-1.06058	3.07e-07	2.7e-05
AT3G25620	NA	-1.05877	0.00160508	0.0326688
AT5G08310	Tetratricopeptide repeat (TPR)-like superfamily protein	-1.05877	0.00160508	0.0326688
AT3G23170	NA	-1.05736	4.67e-06	0.000285344
AT5G24090	chitinase A	-1.05442	0.000452251	0.0124989
AT3G48280	cytochrome P450, family 71, subfamily A, polypeptide 25	-1.05341	4.26e-05	0.00182213
AT5G44410	FAD-binding Berberine family protein	-1.05094	1.01e-05	0.000546297
AT1G27520	Glycosyl hydrolase family 47 protein	-1.05029	7.01e-06	0.000403782
AT1G60590	Pectin lyase-like superfamily protein	-1.04862	0.000155086	0.00532059
AT2G37380	NA	-1.04675	0.00179949	0.0356465
AT1G70830	MLP-like protein 28	-1.04357	1.05e-06	7.99e-05
AT3G22600	NA	-1.04279	6.87e-06	0.000398562
AT2G19280	Pentatricopeptide repeat (PPR) superfamily protein	-1.04177	0.000415026	0.0117302
AT5G58540	Protein kinase superfamily protein	-1.04081	3.54e-05	0.00156007
ATCG01040	Cytochrome C assembly protein	-1.04029	1.29e-06	9.47e-05
AT4G37800	xyloglucan endotransglucosylase/hydrolase 7	-1.03873	7.26e-07	5.85e-05
AT4G34710	arginine decarboxylase 2	-1.03771	6.07e-07	5.03e-05
AT2G39250	NA	-1.03771	0.000127229	0.00451243
AT4G30400	RING/U-box superfamily protein	-1.03457	7.48e-05	0.00289978
AT2G32290	NA	-1.03356	0.00124834	0.0272271
AT5G11610	Exostosin family protein	-1.0303	0.00263209	0.0478438
AT2G32010	NA	-1.02935	0.000111427	0.00402976
AT4G25780	CAP (Cysteine-rich secretory proteins, Antigen 5, and Pathogenesis-related 1 protein) superfamily protein	-1.02749	0.00015998	0.00542152
AT1G32690		-1.02455	0.000155255	0.00532059
AT2G22122		-1.02337	1.64e-05	0.000814117
AT1G72800	RNA-binding (RRM/RBD/RNP motifs) family protein	-1.0227	0.000529073	0.0140826
AT1G73120		-1.01519	3.33e-05	0.00147755
AT1G28230	purine permease 1	-1.01497	0.000578653	0.0150392
AT5G02030	POX (plant homeobox) family protein	-1.01414	5.75e-05	0.00231999
AT5G33370	GDSL-like Lipase/Acylhydrolase superfamily protein	-1.01328	0.00156415	0.0320978
AT5G52070	Agenet domain-containing protein	-1.01328	0.00156415	0.0320978
AT3G27880	NA	-1.01277	0.000343102	0.0101017
AT3G23000	NA	-1.01212	1.87e-06	0.000130468
AT2G30040	mitogen-activated protein kinase kinase kinase 14	-1.01169	1.38e-05	0.000712287
AT3G25020	NA	-1.0113	0.000609576	0.0156731
AT2G02850	plantacyanin	-1.00789	0.0016626	0.033615
AT4G38620	myb domain protein 4	-1.00748	5.54e-05	0.00224555
AT1G24148		-1.00664	4.7e-05	0.00197191
AT4G08940	Ubiquitin carboxyl-terminal hydrolase family protein	-1.00387	0.0006703	0.0168898

## Sheet: Salt
List of genes expressed significantly higher in the shi2mutant comapring with wild type after salt treatment
Gene ID	Description	Fold Change (log2(Countsshi2/CountsWT))	P-Value	FDR
AT2G26010	plant defensin 1.3	7.38529	2.48e-06	0.000220324
AT4G28420	Tyrosine transaminase family protein	7.01586	5.33e-05	0.00269027
AT2G03230	GCK domain-containing protein	6.92909	9.96e-05	0.00433507
AT4G21490	NAD(P)H dehydrogenase B3	6.83677	0.000187	0.00699426
AT2G13430		6.73814	0.000352487	0.0114094
AT4G10940	RING/U-box protein	6.73814	0.000352487	0.0114094
AT3G13130	NA	6.63226	0.000667207	0.0182193
AT1G21528		6.3939	0.00126829	0.0295676
AT5G66640	DA1-related protein 3	6.25811	0.00242129	0.0466811
AT1G30170	Protein of unknown function (DUF295)	4.20079	1.48e-05	0.000988653
AT1G70670	Caleosin-related family protein	3.92689	0.000142819	0.00569947
AT1G32350	alternative oxidase 1D	3.84944	0.000252789	0.00878387
AT1G70440	similar to RCD one 3	3.70727	1.28e-06	0.000126807
AT3G50610		3.68083	0.000794618	0.0209272
AT5G04890	HSP20-like chaperones superfamily protein	3.56109	6.1e-06	0.000471374
AT2G21640		3.49065	2.6e-26	5.49e-23
AT5G64810	WRKY DNA-binding protein 51	3.48988	0.00250381	0.0478177
ATCG01020	ribosomal protein L32	3.42765	2.25e-48	6.18e-44
AT4G21830	methionine sulfoxide reductase B7	3.40353	5.49e-07	6.32e-05
AT3G27630	NA	3.33983	5e-05	0.00255204
AT2G41260	NA	3.31014	7.9e-09	1.43e-06
AT3G45730		3.30288	2.62e-32	1.44e-28
AT1G73120		3.30082	1.69e-13	6.9e-11
AT3G25573	NA	3.2253	3.18e-17	2.24e-14
AT1G20350	translocase inner membrane subunit 17-1	3.17842	3.05e-22	4.18e-19
AT4G12490	Bifunctional inhibitor/lipid-transfer protein/seed storage 2S albumin superfamily protein	3.10837	2.59e-42	3.55e-38
AT5G44585		3.08996	6.45e-14	2.83e-11
AT1G72690		3.07838	0.00041343	0.0127392
AT5G56870	beta-galactosidase 4	3.05264	2.89e-08	4.62e-06
AT5G24640		2.98863	1.31e-24	2e-21
AT4G12735		2.94869	7.28e-29	2.85e-25
AT5G55150	Protein of unknown function (DUF295)	2.92244	7.32e-16	4.02e-13
AT3G01600	NA	2.91961	2.78e-09	5.45e-07
AT3G07568	NA	2.88063	3.36e-05	0.00185844
AT5G62480	glutathione S-transferase tau 9	2.86665	2.24e-21	2.79e-18
AT3G46890		2.84558	0.00200946	0.04101
AT3G53250	SAUR-like auxin-responsive protein family	2.84558	0.00200946	0.04101
AT4G12480	Bifunctional inhibitor/lipid-transfer protein/seed storage 2S albumin superfamily protein	2.83868	8.69e-38	7.94e-34
AT5G13210	Uncharacterised conserved protein UCP015417, vWA	2.8114	8.88e-29	3.04e-25
AT5G37490	ARM repeat superfamily protein	2.79315	4.09e-09	7.74e-07
AT2G04050	MATE efflux family protein	2.77968	7.29e-35	4.99e-31
AT2G47520	NA	2.7647	2.29e-16	1.33e-13
AT1G64940	cytochrome P450, family 87, subfamily A, polypeptide 6	2.73686	2.78e-25	4.76e-22
AT5G09570	Cox19-like CHCH family protein	2.71839	8.81e-08	1.26e-05
AT1G80920	Chaperone DnaJ-domain superfamily protein	2.70261	5.79e-09	1.06e-06
AT2G32020	NA	2.6635	3.59e-20	3.93e-17
AT4G25200	mitochondrion-localized small heat shock protein 23.6	2.64455	2.81e-07	3.41e-05
AT1G67860		2.60294	8.48e-17	5.67e-14
AT2G41730	NA	2.58207	7.45e-31	3.4e-27
AT4G08555		2.57667	5.57e-27	1.39e-23
AT4G36720	HVA22-like protein K	2.52037	0.00148807	0.0332564
AT5G38050	RNA polymerase II transcription elongation factor	2.52037	0.00148807	0.0332564
AT2G04070	MATE efflux family protein	2.49356	1.52e-07	2.06e-05
AT3G06630	NA	2.47088	2.18e-07	2.8e-05
AT3G28540	NA	2.43904	0.000421961	0.0128825
AT3G18510	NA	2.43424	0.00023063	0.00820617
AT4G39795	Protein of unknown function (DUF581)	2.43424	0.00023063	0.00820617
AT2G32030	NA	2.39914	2.37e-06	0.000212162
AT1G24095	Putative thiol-disulphide oxidoreductase DCC	2.39035	2.63e-14	1.22e-11
AT3G15770	NA	2.38046	0.000672116	0.0183168
AT2G18193	P-loop containing nucleoside triphosphate hydrolases superfamily protein	2.37627	1.11e-24	1.78e-21
AT5G43450	2-oxoglutarate (2OG) and Fe(II)-dependent oxygenase superfamily protein	2.35341	1.54e-26	3.51e-23
AT5G47590	Heat shock protein HSP20/alpha crystallin family	2.35113	0.00016937	0.00652171
AT1G78410	VQ motif-containing protein	2.33845	0.000538084	0.0154485
AT5G24155	FAD/NAD(P)-binding oxidoreductase family protein	2.33602	1.35e-05	0.00091967
AT4G08310		2.3194	0.00106861	0.0259266
AT1G30160	Protein of unknown function (DUF295)	2.30134	2.8e-06	0.000243993
AT3G61620	3'-5'-exoribonuclease family protein	2.30134	2.8e-06	0.000243993
AT5G66480		2.29455	3.36e-10	7.81e-08
AT5G54100	SPFH/Band 7/PHB domain-containing membrane-associated protein family	2.28019	6.74e-21	8.04e-18
AT4G12470	azelaic acid induced 1	2.27432	3.97e-26	7.78e-23
AT2G03760	sulphotransferase 12	2.26618	9.32e-26	1.7e-22
AT3G29000	NA	2.25932	1.06e-05	0.0007492
AT1G51780	IAA-leucine resistant (ILR)-like gene 5	2.25565	0.00169524	0.0361687
AT5G04750	F1F0-ATPase inhibitor protein, putative	2.25565	0.00169524	0.0361687
AT5G06190		2.25565	0.00169524	0.0361687
AT5G54550	Protein of unknown function (DUF295)	2.22871	4.66e-09	8.7e-07
AT1G03150	Acyl-CoA N-acyltransferases (NAT) superfamily protein	2.22236	0.00057344	0.0161885
AT2G03770	P-loop containing nucleoside triphosphate hydrolases superfamily protein	2.21258	0.000184687	0.0069172
AT2G40880	NA	2.20049	3.9e-20	4.11e-17
AT5G57655	xylose isomerase family protein	2.18816	8.98e-12	2.97e-09
AT3G29250	NA	2.186	1.66e-10	4.19e-08
AT5G27130	AGAMOUS-like 39	2.17675	0.00057344	0.0161885
AT5G63030	Thioredoxin superfamily protein	2.17675	0.00057344	0.0161885
AT4G16680	P-loop containing nucleoside triphosphate hydrolases superfamily protein	2.1547	7.44e-13	2.76e-10
AT5G25230	Ribosomal protein S5/Elongation factor G/III/V family protein	2.14196	6.39e-07	7.06e-05
AT4G12500	Bifunctional inhibitor/lipid-transfer protein/seed storage 2S albumin superfamily protein	2.14162	1.67e-19	1.48e-16
AT2G01090	Ubiquinol-cytochrome C reductase hinge protein	2.13501	0.000134587	0.00545027
AT2G43720	NA	2.13501	0.000134587	0.00545027
AT5G52940	Protein of unknown function (DUF295)	2.13353	5.62e-20	5.7e-17
AT2G47270	NA	2.12965	0.000857787	0.0221025
AT5G51440	HSP20-like chaperones superfamily protein	2.12195	1.62e-19	1.48e-16
AT1G65500		2.11621	5.21e-06	0.000410217
AT1G05575		2.07853	2.58e-07	3.23e-05
AT1G52270		2.04815	0.000877812	0.0223871
AT5G54450	Protein of unknown function (DUF295)	2.04811	3.93e-16	2.2e-13
AT5G60250	zinc finger (C3HC4-type RING finger) family protein	2.03731	1.11e-12	4.07e-10
AT4G16000		2.03056	0.00190528	0.0394964
AT2G35480	NA	2.02929	1.51e-10	3.84e-08
AT3G50930	cytochrome BC1 synthesis	2.02868	1.43e-17	1.03e-14
AT4G37370	cytochrome P450, family 81, subfamily D, polypeptide 8	2.02305	3.68e-19	2.96e-16
AT2G05440	GLYCINE RICH PROTEIN 9	2.01392	3.65e-16	2.09e-13
AT4G32240		2.00668	1.53e-08	2.55e-06
AT1G57560	myb domain protein 50	2.00393	0.00128926	0.0299037
AT5G54560	Protein of unknown function (DUF295)	2.00292	0.000205848	0.00755491
AT3G11120	NA	2.00014	2.14e-10	5.2e-08
AT2G20800	NAD(P)H dehydrogenase B4	1.99109	1.03e-09	2.21e-07
AT4G16008		1.98354	0.000608709	0.0169082
AT2G38790	NA	1.97721	1.57e-05	0.00104156
AT5G64770		1.97669	1.73e-08	2.87e-06
AT5G08350	GRAM domain-containing protein / ABA-responsive protein-related	1.9732	5.42e-05	0.00272366
AT2G36770	NA	1.96186	4.05e-05	0.0021584
AT5G14470	GHMP kinase family protein	1.96186	4.05e-05	0.0021584
AT1G42990	basic region/leucine zipper motif 60	1.96138	3.13e-19	2.6e-16
ATCG00220	photosystem II reaction center protein M	1.94512	1.57e-19	1.48e-16
AT2G36790	NA	1.93263	2.58e-18	1.97e-15
AT2G18190	P-loop containing nucleoside triphosphate hydrolases superfamily protein	1.93101	0.000426762	0.012914
AT1G03090	methylcrotonyl-CoA carboxylase alpha chain, mitochondrial / 3-methylcrotonyl-CoA carboxylase 1 (MCCA)	1.92297	8.16e-07	8.67e-05
AT1G59590	ZCF37	1.91324	0.000108551	0.00464278
AT4G01897		1.91122	0.00188854	0.0393138
AT1G43910	P-loop containing nucleoside triphosphate hydrolases superfamily protein	1.89917	3.86e-13	1.47e-10
AT5G52930	Protein of unknown function (DUF295)	1.89512	2.83e-15	1.44e-12
AT4G25020	D111/G-patch domain-containing protein	1.89357	1.75e-06	0.000166441
AT3G09480	NA	1.8844	5.77e-06	0.000447982
AT5G40690		1.88103	6.56e-14	2.83e-11
AT5G53740		1.87874	3.84e-06	0.000317237
AT4G13810	receptor like protein 47	1.87092	6.35e-12	2.21e-09
AT3G16770	NA	1.86523	1.15e-16	6.99e-14
AT2G32190	NA	1.86397	7.82e-06	0.000587541
AT3G15395	NA	1.85278	0.000430003	0.0129834
AT3G58150	Optic atrophy 3 protein (OPA3)	1.84411	1.37e-05	0.000927187
AT3G56710	sigma factor binding protein 1	1.82071	6.11e-05	0.00296406
AT4G22520	Bifunctional inhibitor/lipid-transfer protein/seed storage 2S albumin superfamily protein	1.82071	6.11e-05	0.00296406
AT1G05675	UDP-Glycosyltransferase superfamily protein	1.79467	6.49e-08	9.62e-06
AT1G75750	GAST1 protein homolog 1	1.78463	7.11e-17	4.87e-14
AT4G27450	Aluminium induced protein with YGL and LRDR motifs	1.78087	0.000864433	0.0221972
AT1G14640	SWAP (Suppressor-of-White-APricot)/surp domain-containing protein	1.7767	3.17e-10	7.43e-08
AT1G66060	Family of unknown function (DUF577)	1.7712	7.38e-06	0.000557319
AT2G30230		1.75805	0.000305231	0.0102059
AT5G16960	Zinc-binding dehydrogenase family protein	1.75267	4.69e-05	0.00242865
AT4G28085		1.75145	0.000602715	0.0168613
AT2G35820	NA	1.73519	1.27e-05	0.000877887
AT3G57090	Tetratricopeptide repeat (TPR)-like superfamily protein	1.73295	4.72e-11	1.39e-08
AT3G58270	Arabidopsis phospholipase-like protein (PEARLI 4) with TRAF-like domain	1.73035	2.16e-05	0.00132169
AT1G69920	glutathione S-transferase TAU 12	1.71009	7.87e-06	0.000588253
AT2G36800	NA	1.70602	1.13e-15	5.83e-13
AT5G44572		1.70518	0.00172226	0.0366595
AT1G23550	similar to RCD one 2	1.6995	2.52e-06	0.000222596
AT2G12190	Cytochrome P450 superfamily protein	1.69707	1.16e-10	3.12e-08
AT5G24280	gamma-irradiation and mitomycin c induced 1	1.6941	0.000591283	0.0165922
AT1G17147	VQ motif-containing protein	1.69027	2.05e-06	0.000187757
AT3G26210	NA	1.68656	1.7e-05	0.00109214
AT5G12030	heat shock protein 17.6A	1.68611	0.000299766	0.0100839
AT1G49500		1.68483	7.64e-12	2.58e-09
AT5G15030	Paired amphipathic helix (PAH2) superfamily protein	1.68383	4.93e-05	0.00252966
AT1G72330	alanine aminotransferase 2	1.68283	2.37e-11	7.46e-09
AT3G48240	Octicosapeptide/Phox/Bem1p family protein	1.68008	0.000117005	0.00491996
AT5G43860	chlorophyllase 2	1.67158	2.15e-11	6.85e-09
AT1G53400	Ubiquitin domain-containing protein	1.67156	4.94e-05	0.00253043
AT3G15353	NA	1.67046	3.83e-15	1.91e-12
AT5G15090	voltage dependent anion channel 3	1.66972	5.71e-15	2.8e-12
AT1G17510		1.66441	2.05e-07	2.68e-05
AT5G58650	plant peptide containing sulfated tyrosine 1	1.66281	6.52e-05	0.00310148
AT2G33585	NA	1.65762	0.000410333	0.0126828
AT3G59200	F-box/RNI-like superfamily protein	1.65762	0.000410333	0.0126828
AT1G06160	octadecanoid-responsive Arabidopsis AP2/ERF 59	1.65142	6.5e-05	0.00310148
AT3G02620	NA	1.64489	0.001648	0.0355482
AT3G50970	dehydrin family protein	1.64451	7.24e-15	3.48e-12
AT3G13845	NA	1.62855	0.000410333	0.0126828
AT5G42830	HXXXD-type acyl-transferase family protein	1.62855	0.000410333	0.0126828
AT1G73480	alpha/beta-Hydrolases superfamily protein	1.62057	9.91e-14	4.12e-11
AT4G17670	Protein of unknown function (DUF581)	1.61532	0.000400542	0.0125071
AT4G18197	purine permease 7	1.61532	0.000400542	0.0125071
AT5G42060	DEK, chromatin associated protein	1.60352	2.66e-09	5.25e-07
AT3G53600	C2H2-type zinc finger family protein	1.59724	2.93e-05	0.00169106
AT5G40930	translocase of outer membrane 20-4	1.59724	2.93e-05	0.00169106
AT2G24850	tyrosine aminotransferase 3	1.59254	0.00157061	0.0345308
AT1G65845		1.58924	1.76e-09	3.55e-07
AT2G15080	receptor like protein 19	1.58704	2.15e-06	0.000194622
AT1G36622		1.58143	0.0001104	0.0047072
AT5G63560	HXXXD-type acyl-transferase family protein	1.581	1.95e-07	2.57e-05
AT1G63580	Receptor-like protein kinase-related family protein	1.57723	0.000389741	0.0122943
AT3G19615	NA	1.57723	0.000389741	0.0122943
AT2G34960	NA	1.57428	8.35e-05	0.00379575
AT5G14730		1.57395	1.96e-12	6.99e-10
AT2G05510	Glycine-rich protein family	1.56746	1.44e-10	3.71e-08
AT2G15960		1.55639	3.57e-11	1.09e-08
AT2G24270	aldehyde dehydrogenase 11A3	1.55272	1.22e-12	4.41e-10
AT1G05680	Uridine diphosphate glycosyltransferase 74E2	1.5495	3.84e-13	1.47e-10
AT3G46080	C2H2-type zinc finger family protein	1.54355	6.29e-05	0.00303158
AT2G38465	NA	1.53349	1.44e-05	0.000968641
AT3G47340	glutamine-dependent asparagine synthase 1	1.53075	5.27e-11	1.51e-08
AT3G13080	NA	1.5278	3.88e-13	1.47e-10
AT3G59930		1.52635	9.21e-06	0.000662519
ATCG00590	electron carriers	1.51468	0.000182622	0.00688682
AT1G32920		1.51213	3.87e-11	1.17e-08
AT2G42330	NA	1.50704	1.09e-06	0.000111377
AT5G67080	mitogen-activated protein kinase kinase kinase 19	1.50604	0.00141482	0.0321098
AT2G45820	NA	1.50374	4.33e-10	9.73e-08
AT5G59820	C2H2-type zinc finger family protein	1.5021	5.14e-11	1.5e-08
AT4G38780	Pre-mRNA-processing-splicing factor	1.50197	0.000329839	0.0108298
AT2G38250	NA	1.49793	0.000244433	0.00854766
AT1G49032		1.49052	3.07e-07	3.7e-05
AT1G22500	RING/U-box superfamily protein	1.48488	6.71e-10	1.46e-07
AT5G10810	enhancer of rudimentary protein, putative	1.47929	0.000430601	0.0129872
AT4G03320	translocon at the inner envelope membrane of chloroplasts 20-IV	1.47653	7.81e-11	2.16e-08
AT1G71530	Protein kinase superfamily protein	1.47502	2.09e-07	2.71e-05
AT2G36930	NA	1.47129	7.47e-07	8.03e-05
AT1G02820	Late embryogenesis abundant 3 (LEA3) family protein	1.46868	5.55e-11	1.57e-08
AT1G76560	CP12 domain-containing protein 3	1.46659	0.00013074	0.00535781
AT5G56550	oxidative stress 3	1.46348	0.000899245	0.0227251
AT3G56290		1.45953	4.33e-10	9.73e-08
AT1G54120		1.45626	0.000561363	0.0159156
AT1G25275		1.44716	2.98e-09	5.79e-07
AT1G77570	Winged helix-turn-helix transcription repressor DNA-binding	1.44247	5.75e-05	0.00284728
AT3G49780	phytosulfokine 4 precursor	1.43968	4.68e-10	1.04e-07
AT1G12390	Cornichon family protein	1.43607	0.00119594	0.0283386
AT2G44360	NA	1.43607	0.00119594	0.0283386
AT4G14690	Chlorophyll A-B binding family protein	1.43425	3.47e-11	1.07e-08
AT3G47510		1.43198	0.000535418	0.0154354
ATCG00210	electron transporter, transferring electrons within cytochrome b6/f complex of photosystem IIs	1.43125	1.06e-08	1.87e-06
AT2G20670	Protein of unknown function (DUF506)	1.42684	5.9e-07	6.66e-05
AT5G65207		1.4244	2.67e-05	0.0015746
AT3G44735	PHYTOSULFOKINE 3 PRECURSOR	1.41092	7.08e-05	0.00332411
AT2G45660	NA	1.40931	0.000693457	0.018805
AT3G21780	NA	1.40813	0.00158739	0.034788
ATCG01000	Ycf1 protein	1.4073	0.00241843	0.0466811
AT3G46430		1.40485	1.33e-06	0.000131221
AT2G17740	Cysteine/Histidine-rich C1 domain family protein	1.40324	3.9e-06	0.000320531
AT4G36670	Major facilitator superfamily protein	1.40275	1.87e-10	4.63e-08
AT1G77760	nitrate reductase 1	1.40148	2.48e-11	7.72e-09
AT2G04040	MATE efflux family protein	1.39823	2.14e-10	5.2e-08
AT3G19030	NA	1.39739	3.8e-09	7.23e-07
AT5G49360	beta-xylosidase 1	1.39531	1.57e-09	3.21e-07
AT2G23120	Late embryogenesis abundant protein, group 6	1.39158	4.56e-11	1.36e-08
AT5G22580	Stress responsive A/B Barrel Domain	1.39099	9.44e-06	0.000675497
AT3G22370	NA	1.39061	6.13e-11	1.71e-08
AT3G05730	NA	1.3888	1.43e-10	3.71e-08
AT5G14105		1.38691	9.89e-08	1.41e-05
AT3G59810	Small nuclear ribonucleoprotein family protein	1.3833	0.00106592	0.0258841
AT5G02710		1.38157	0.0014896	0.0332564
AT2G15020		1.37836	3.94e-06	0.000321443
AT4G26965	NADH:ubiquinone oxidoreductase, 17.2kDa subunit	1.37745	0.00225486	0.0443233
AT4G04040	Phosphofructokinase family protein	1.37286	0.000333099	0.0108977
AT2G02850	plantacyanin	1.37118	0.000442871	0.0133133
AT1G08580		1.36369	0.000138614	0.00557222
AT2G47000	NA	1.36151	1.47e-10	3.76e-08
AT2G29340	NAD-dependent epimerase/dehydratase family protein	1.36025	0.00159636	0.0349522
AT4G15760	monooxygenase 1	1.35957	1.05e-10	2.86e-08
AT2G36750	NA	1.35924	3.16e-10	7.43e-08
AT4G14615		1.35901	6.47e-06	0.00049384
AT1G71950	Proteinase inhibitor, propeptide	1.3579	9.2e-07	9.67e-05
AT1G01470	Late embryogenesis abundant protein	1.35505	1.05e-10	2.86e-08
AT3G25250	NA	1.35492	1.16e-08	2e-06
AT3G20340	NA	1.35416	0.00196109	0.0402434
AT4G19720	Glycosyl hydrolase family protein with chitinase insertion domain	1.35378	0.0004225	0.0128846
AT4G33070	Thiamine pyrophosphate dependent pyruvate decarboxylase family protein	1.35088	4.18e-10	9.55e-08
AT3G61630	cytokinin response factor 6	1.34624	4.87e-09	9.01e-07
AT4G18422		1.34431	1.99e-07	2.61e-05
AT5G62920	response regulator 6	1.34101	0.000118334	0.00495935
AT1G05340		1.33961	2.71e-07	3.32e-05
AT3G26220	NA	1.33522	0.00206394	0.0415456
AT5G40405	Tetratricopeptide repeat (TPR)-like superfamily protein	1.33522	0.00206394	0.0415456
AT1G52855		1.32944	4.46e-05	0.00234184
AT5G20500	Glutaredoxin family protein	1.32904	0.000114686	0.00484386
AT3G25597	NA	1.32763	0.00096388	0.0240149
AT5G66052		1.32733	1.35e-09	2.79e-07
AT5G42300	ubiquitin-like protein 5	1.32676	3.65e-09	7e-07
AT3G29034	NA	1.32612	1.17e-07	1.63e-05
AT2G22122		1.32543	0.000293035	0.0098939
AT3G22060	NA	1.32441	5.96e-09	1.08e-06
AT4G19810	Glycosyl hydrolase family protein with chitinase insertion domain	1.32015	7.74e-08	1.13e-05
AT2G40000	NA	1.31708	1.13e-08	1.97e-06
AT5G58070	temperature-induced lipocalin	1.316	3.69e-10	8.5e-08
AT1G63310		1.31485	0.000269375	0.00921997
AT4G17260	Lactate/malate dehydrogenase family protein	1.31233	1.52e-08	2.55e-06
AT2G44010	NA	1.31075	0.000907958	0.0229002
AT1G56510	Disease resistance protein (TIR-NBS-LRR class)	1.309	2.12e-05	0.00129909
AT2G20720	Pentatricopeptide repeat (PPR) superfamily protein	1.30879	0.000228579	0.00817743
AT3G56020	Ribosomal protein L41 family	1.30594	1.02e-06	0.000106465
AT1G70700	TIFY domain/Divergent CCT motif family protein	1.30454	1.22e-07	1.69e-05
AT3G47480	Calcium-binding EF-hand family protein	1.30406	0.0023906	0.0463185
AT5G22280		1.30406	0.0023906	0.0463185
AT5G18270	Arabidopsis NAC domain containing protein 87	1.30267	6.15e-06	0.000473873
AT1G22140		1.29608	1.16e-06	0.000117117
AT3G26280	NA	1.29118	3.34e-08	5.2e-06
AT3G53610	RAB GTPase homolog 8	1.29003	0.00115029	0.0275666
AT5G39030	Protein kinase superfamily protein	1.28987	0.000460449	0.0136916
AT5G25080	Sas10/Utp3/C1D family	1.28603	0.000211063	0.00769481
AT1G19020		1.28569	3.42e-08	5.3e-06
AT1G76650	calmodulin-like 38	1.28523	0.000607742	0.0169082
AT5G11260	Basic-leucine zipper (bZIP) transcription factor family protein	1.28523	0.000607742	0.0169082
AT1G21110	O-methyltransferase family protein	1.28427	3.64e-05	0.00198401
AT1G21520		1.28255	1.68e-05	0.00108447
AT5G43580	Serine protease inhibitor, potato inhibitor I-type family protein	1.282	1.85e-06	0.000172004
ATCG01010	NADH-Ubiquinone oxidoreductase (complex I), chain 5 protein	1.27801	6.42e-07	7.07e-05
AT3G50740	UDP-glucosyl transferase 72E1	1.27632	2e-09	4e-07
AT1G52880	NAC (No Apical Meristem) domain transcriptional regulator superfamily protein	1.27576	4.71e-05	0.00243307
AT3G27340	NA	1.27576	4.71e-05	0.00243307
AT5G47220	ethylene responsive element binding factor 2	1.27346	1.97e-05	0.00122321
AT5G06370	NC domain-containing protein-related	1.27182	3.26e-08	5.1e-06
AT5G65110	acyl-CoA oxidase 2	1.27164	1.35e-08	2.29e-06
AT3G09860	NA	1.27047	1.88e-06	0.000174335
AT3G19660	NA	1.2659	1.6e-05	0.00105362
AT2G31490	NA	1.26474	4.55e-07	5.33e-05
AT5G21940		1.2647	4.97e-08	7.45e-06
AT3G58680	multiprotein bridging factor 1B	1.26123	2.99e-06	0.000256723
AT5G47120	BAX inhibitor 1	1.26057	1.1e-08	1.93e-06
AT1G32870	NAC domain protein 13	1.25832	6.75e-08	9.95e-06
AT3G25590	NA	1.25572	0.00212386	0.042533
AT5G10695		1.25572	0.00212386	0.042533
AT1G49590	C2H2 and C2HC zinc fingers superfamily protein	1.25187	0.000404628	0.0125774
AT3G61190	BON association protein 1	1.25187	0.000404628	0.0125774
AT5G24120	sigma factor E	1.25102	2.98e-06	0.000256723
AT2G46310	NA	1.24792	8.97e-07	9.46e-05
AT2G29500	HSP20-like chaperones superfamily protein	1.24269	3.8e-05	0.00205094
AT4G04220	receptor like protein 46	1.24145	0.000468899	0.0138977
AT1G25370	Protein of unknown function (DUF1639)	1.24115	0.00068116	0.0185265
AT3G23530	NA	1.23646	0.00049519	0.0145082
AT3G29035	NA	1.23482	0.000899355	0.0227251
AT2G39960	NA	1.232	0.000368005	0.0118003
AT1G23530		1.23116	2.95e-05	0.00169871
AT3G04070	NA	1.23107	9.56e-05	0.00419934
AT3G26980	NA	1.23107	9.56e-05	0.00419934
AT3G05650	NA	1.2309	0.000446108	0.0133813
AT3G50480	homolog of RPW8 4	1.23008	1.9e-05	0.00119384
AT2G29740	UDP-glucosyl transferase 71C2	1.22916	0.000202439	0.00746979
AT2G36460	NA	1.22695	4.98e-09	9.16e-07
AT1G21120	O-methyltransferase family protein	1.2252	2.62e-06	0.000230517
AT4G00170	Plant VAMP (vesicle-associated membrane protein) family protein	1.22498	0.000578727	0.0162899
AT5G55450	Bifunctional inhibitor/lipid-transfer protein/seed storage 2S albumin superfamily protein	1.22257	0.000121597	0.00507415
AT2G29460	glutathione S-transferase tau 4	1.2219	3.32e-07	3.99e-05
AT1G80890		1.22065	0.00159825	0.0349522
AT3G03870	NA	1.21674	7.94e-06	0.000591291
AT4G08230	glycine-rich protein	1.2148	0.000548995	0.0156458
AT5G64230		1.21185	5.86e-08	8.73e-06
AT5G54470	B-box type zinc finger family protein	1.21136	0.000574176	0.0161885
AT1G76200		1.21085	2.87e-06	0.000249062
AT3G13910	NA	1.20794	2.06e-07	2.68e-05
AT2G36835	NA	1.20575	0.000180466	0.00681875
AT1G76860	Small nuclear ribonucleoprotein family protein	1.20469	0.00105353	0.0256261
AT2G44525	NA	1.20469	0.00105353	0.0256261
AT2G46540	NA	1.20084	4.76e-05	0.00245364
AT1G06980		1.19973	0.000406563	0.0126233
AT4G38060		1.1953	0.000281267	0.00954358
AT2G17840	Senescence/dehydration-associated protein-related	1.19408	1.11e-08	1.95e-06
AT5G04080		1.19148	0.000713538	0.0192354
AT3G15450	NA	1.19097	2.66e-07	3.28e-05
AT1G10170	NF-X-like 1	1.18989	1.34e-08	2.29e-06
AT5G66040	sulfurtransferase protein 16	1.18947	1.25e-07	1.71e-05
AT1G77710		1.1885	0.00016586	0.00639552
AT1G52890	NAC domain containing protein 19	1.18752	2.61e-05	0.00154274
AT3G53990	Adenine nucleotide alpha hydrolases-like superfamily protein	1.18729	3.12e-06	0.000263935
AT3G43580	Beta-galactosidase related protein	1.18639	0.000207706	0.00759262
AT4G00030	Plastid-lipid associated protein PAP / fibrillin family protein	1.18514	3.05e-06	0.000259728
AT1G08570	atypical CYS HIS rich thioredoxin 4	1.18495	6.26e-07	6.98e-05
AT1G71520	Integrase-type DNA-binding superfamily protein	1.17972	5.43e-05	0.00272366
AT2G36780	NA	1.17648	0.000154498	0.00605102
AT1G10140	Uncharacterised conserved protein UCP031279	1.16884	9.01e-05	0.00402315
AT4G37990	elicitor-activated gene 3-2	1.16768	1.74e-07	2.33e-05
AT5G44575		1.16243	5.97e-05	0.00290531
AT1G76180	Dehydrin family protein	1.1599	3.76e-08	5.76e-06
AT1G31812	acyl-CoA-binding protein 6	1.15901	6.31e-07	7e-05
AT2G05630	Ubiquitin-like superfamily protein	1.15799	0.00215665	0.0430013
AT2G42680	NA	1.15799	0.00215665	0.0430013
AT5G04330	Cytochrome P450 superfamily protein	1.15799	0.00215665	0.0430013
AT1G13340	Regulator of Vps4 activity in the MVB pathway protein	1.15685	0.00133939	0.0308059
AT4G01870	tolB protein-related	1.15609	2.51e-08	4.05e-06
AT5G06160	splicing factor-related	1.15604	0.000536778	0.015445
AT4G09420	Disease resistance protein (TIR-NBS class)	1.14659	4.44e-05	0.00234184
AT2G18350	homeobox protein 24	1.14409	0.00025136	0.00875639
AT1G52342		1.14198	0.000645736	0.0177568
AT4G10140		1.13898	0.00187015	0.0391389
AT2G40330	NA	1.13603	0.000111357	0.00473327
AT5G52250	Transducin/WD40 repeat-like superfamily protein	1.13499	0.000171565	0.00657851
AT3G03150	NA	1.13489	2.66e-07	3.28e-05
AT3G01830	NA	1.13449	0.000820556	0.0213844
AT3G16500	NA	1.13449	0.000820556	0.0213844
AT1G22810	Integrase-type DNA-binding superfamily protein	1.13231	0.000131428	0.00536995
AT3G26830	NA	1.13171	0.000108021	0.00462734
AT4G34881		1.13167	5.51e-07	6.32e-05
AT5G53650		1.13144	1.61e-05	0.00105432
AT4G14320	Zinc-binding ribosomal protein family protein	1.13105	5.71e-06	0.000444648
AT2G24040	Low temperature and salt responsive protein family	1.12779	0.000776147	0.0205394
AT4G23710	vacuolar ATP synthase subunit G2	1.12658	0.00104733	0.0255687
AT1G20696	high mobility group B3	1.12647	7.92e-05	0.00363212
AT5G64350	FK506-binding protein 12	1.12386	2.26e-06	0.000203733
AT5G67190	DREB and EAR motif protein 2	1.12373	0.00197887	0.0405476
AT1G77540	Acyl-CoA N-acyltransferases (NAT) superfamily protein	1.12313	1.56e-05	0.00103637
AT3G48390	MA3 domain-containing protein	1.12205	0.0016303	0.035348
AT2G41100	NA	1.12082	1.84e-06	0.000171744
AT3G59820	LETM1-like protein	1.11992	2.06e-06	0.000188186
AT3G02790	NA	1.11849	1.82e-06	0.000171569
AT2G38870	NA	1.11812	1.08e-06	0.000110787
AT5G21020		1.11793	1.19e-07	1.65e-05
AT4G28025		1.11719	0.000332248	0.0108828
AT3G16660	NA	1.11567	2.41e-07	3.03e-05
AT5G03030	Chaperone DnaJ-domain superfamily protein	1.11496	2.2e-05	0.0013463
AT2G25720		1.11382	0.000251338	0.00875639
AT3G07230	NA	1.11173	1.69e-06	0.000161845
AT3G61260	Remorin family protein	1.11167	2.21e-05	0.0013473
AT3G03640	NA	1.11079	0.000224054	0.00807185
AT3G24100	NA	1.10786	0.000305579	0.0102059
AT5G20230	blue-copper-binding protein	1.10472	1.09e-07	1.53e-05
AT3G11020	NA	1.10447	0.000500083	0.0145854
AT5G28830	calcium-binding EF hand family protein	1.10324	0.000157924	0.00615099
AT1G76600		1.10212	1.11e-06	0.00011307
AT1G29640	Protein of unknown function, DUF584	1.10178	0.000194082	0.0071965
AT1G52827	cadmium tolerance 1	1.09924	5.07e-05	0.0025829
AT3G15630	NA	1.09845	1.74e-05	0.0011096
AT4G29070	Phospholipase A2 family protein	1.09726	3.47e-05	0.00191092
AT4G23760	Cox19-like CHCH family protein	1.09624	0.00151905	0.0337217
AT5G05110	Cystatin/monellin family protein	1.09431	9.01e-05	0.00402315
AT5G42530		1.09322	0.00208874	0.041983
AT1G52200	PLAC8 family protein	1.09055	3.3e-05	0.00184024
AT1G55675		1.08953	0.000139071	0.00557422
AT1G17860	Kunitz family trypsin and protease inhibitor protein	1.08703	9.82e-07	0.000102807
AT1G70420	Protein of unknown function (DUF1645)	1.08549	5.26e-05	0.00266269
AT1G55450	S-adenosyl-L-methionine-dependent methyltransferases superfamily protein	1.08426	9.6e-05	0.00420128
AT1G17180	glutathione S-transferase TAU 25	1.0824	3.43e-07	4.1e-05
AT2G05540	Glycine-rich protein family	1.07997	6.52e-07	7.12e-05
AT4G14270		1.07981	0.000509216	0.0148202
AT1G80110	phloem protein 2-B11	1.07944	5.87e-05	0.00288326
AT1G28060	Pre-mRNA-splicing factor 3	1.07901	5.32e-06	0.000417793
AT3G44450		1.07809	8.86e-06	0.000645822
AT1G22900	Disease resistance-responsive (dirigent-like protein) family protein	1.07656	3.25e-05	0.00184024
AT1G20440	cold-regulated 47	1.07611	2.25e-07	2.86e-05
AT5G03560	Tetratricopeptide repeat (TPR)-like superfamily protein	1.07449	4.46e-05	0.00234184
AT4G27585	SPFH/Band 7/PHB domain-containing membrane-associated protein family	1.07237	4.86e-06	0.000385404
AT2G46220	NA	1.06943	1.21e-06	0.00012178
AT5G59140	BTB/POZ domain-containing protein	1.06789	0.000444552	0.0133492
AT4G02380	senescence-associated gene 21	1.06706	3.66e-07	4.35e-05
AT4G25470	C-repeat/DRE binding factor 2	1.06639	0.000896943	0.022706
AT1G64370		1.06597	1.84e-06	0.000171744
AT4G33565	RING/U-box superfamily protein	1.06594	7.49e-05	0.00349263
AT1G69730	Wall-associated kinase family protein	1.06357	0.000374403	0.0119495
AT3G10860	NA	1.06343	3.28e-06	0.000276308
AT1G22520	Domain of unknown function (DUF543)	1.06014	0.000359233	0.0115867
AT1G22400	UDP-Glycosyltransferase superfamily protein	1.05855	1.49e-06	0.000144939
AT1G20920	P-loop containing nucleoside triphosphate hydrolases superfamily protein	1.05627	1.48e-06	0.000144657
AT4G05070	Wound-responsive family protein	1.05617	4.34e-05	0.00229452
AT5G57785		1.05451	4.95e-05	0.00253043
AT5G22140	FAD/NAD(P)-binding oxidoreductase family protein	1.05414	2.38e-06	0.000212581
AT5G03455	Rhodanese/Cell cycle control phosphatase superfamily protein	1.05095	6.8e-05	0.00319637
AT5G18670	beta-amylase 3	1.05076	0.000146456	0.00581918
AT2G29490	glutathione S-transferase TAU 1	1.05009	4.45e-06	0.000354502
AT1G16730	unknown protein 6	1.04717	0.000397953	0.0124698
AT5G67600		1.0454	6.38e-05	0.00306465
AT5G41010	DNA directed RNA polymerase, 7 kDa subunit	1.04538	0.00140418	0.0319213
AT3G53230	ATPase, AAA-type, CDC48 protein	1.04467	1.07e-06	0.000109968
AT5G46080	Protein kinase superfamily protein	1.04442	0.00245586	0.0471498
AT4G37830	cytochrome c oxidase-related	1.0441	4.94e-06	0.000390549
AT1G56200	embryo defective 1303	1.0427	0.000226466	0.00812023
AT1G64490	DEK, chromatin associated protein	1.04175	0.000946542	0.0237423
AT4G23400	plasma membrane intrinsic protein 1;5	1.04057	5.96e-06	0.000461342
AT3G12510	NA	1.04041	6.74e-05	0.00317429
AT4G30450	glycine-rich protein	1.03996	0.000117389	0.00492852
AT3G01390	NA	1.03841	7.74e-05	0.00357265
AT5G64850		1.03676	0.000605775	0.0169082
AT2G25310	Protein of unknown function (DUF2012)	1.0349	0.00214618	0.0428861
AT1G62510	Bifunctional inhibitor/lipid-transfer protein/seed storage 2S albumin superfamily protein	1.03367	1.22e-06	0.00012208
AT5G19550	aspartate aminotransferase 2	1.03335	1.18e-05	0.000821965
AT1G78340	glutathione S-transferase TAU 22	1.03302	4.01e-06	0.000324416
AT2G02180	tobamovirus multiplication protein 3	1.03185	0.0016626	0.0357506
AT3G51660	Tautomerase/MIF superfamily protein	1.03146	0.00021518	0.00781376
AT4G21660	proline-rich spliceosome-associated (PSP) family protein	1.03085	3.26e-05	0.00184024
AT5G16320	FRIGIDA like 1	1.03068	0.000350809	0.0113955
AT3G06320	NA	1.03045	0.00201	0.04101
AT1G21460	Nodulin MtN3 family protein	1.02769	0.000529073	0.0152685
AT1G21790	TRAM, LAG1 and CLN8 (TLC) lipid-sensing domain containing protein	1.02416	0.000242117	0.00849102
AT1G62045		1.02397	0.00147307	0.0330219
AT5G23710	DNA binding;DNA-directed RNA polymerases	1.02397	0.00147307	0.0330219
AT1G19240		1.02306	0.000190025	0.00707842
AT3G53150	UDP-glucosyl transferase 73D1	1.02209	0.000771331	0.0204333
AT5G61660	glycine-rich protein	1.02135	1.1e-05	0.000778658
AT3G62790	NADH-ubiquinone oxidoreductase-related	1.02058	7.22e-05	0.00338176
AT1G21900	emp24/gp25L/p24 family/GOLD family protein	1.02037	3.87e-05	0.0020844
AT1G02160	Cox19 family protein (CHCH motif)	1.02026	0.00138872	0.0316749
AT3G10090	NA	1.01997	0.00255697	0.0486143
AT5G06130	chaperone protein dnaJ-related	1.01933	0.000158988	0.00617395
AT5G53970	Tyrosine transaminase family protein	1.01783	1.42e-05	0.000962065
AT1G56220	Dormancy/auxin associated family protein	1.01642	1.92e-05	0.00120069
AT1G69760		1.0163	3.1e-05	0.00177269
AT3G01950	NA	1.01581	0.000474241	0.0140257
AT3G52420	outer envelope membrane protein 7	1.01485	5.83e-05	0.00287173
AT5G17460		1.01455	1.5e-06	0.000144939
AT4G16790	hydroxyproline-rich glycoprotein family protein	1.01353	0.000132017	0.00537799
AT2G39500	NA	1.01325	0.00160548	0.0350087
AT1G67785		1.013	3.24e-05	0.00183743
ATCG01040	Cytochrome C assembly protein	1.01192	0.000128708	0.00530623
AT2G27830		1.01103	4.63e-05	0.00240828
AT1G66920	Protein kinase superfamily protein	1.01039	0.000217572	0.00786933
AT2G23090	Uncharacterised protein family SERF	1.0093	2.74e-06	0.000240119
AT5G18490	Plant protein of unknown function (DUF946)	1.0085	5.8e-05	0.00285896
AT3G05880	NA	1.00747	7.87e-06	0.000588253
AT5G64260	EXORDIUM like 2	1.00587	1.81e-06	0.000171529
AT1G21780	BTB/POZ domain-containing protein	1.00443	0.000138933	0.00557422
AT3G23605	NA	1.00354	0.000217572	0.00786933
AT4G27940	manganese tracking factor for mitochondrial SOD2	1.00191	0.000267898	0.00918085
AT3G47780	ABC2 homolog 6	1.001	7.54e-05	0.00350861
AT3G10930	NA	1.00042	0.00076887	0.0204059
List of genes expressed significantly lower in the shi2mutant comapring with wild type after salt treatment
Gene ID	Description	Fold Change (log2(Countsshi2/CountsWT))	P-Value	FDR
AT1G75150		-6.56261	0.00126829	0.0295676
AT1G68940	Armadillo/beta-catenin-like repeat family protein	-3.81069	0.000794618	0.0209272
AT5G54570	beta glucosidase 41	-3.7047	0.00141036	0.0320353
AT5G04238		-3.5903	0.00250381	0.0478177
AT3G25950	NA	-3.40855	0.000143701	0.00572631
AT2G39850	NA	-3.27428	1.46e-08	2.46e-06
AT1G61580	R-protein L3 B	-3.24957	1.89e-27	5.18e-24
AT2G07779		-3.17557	0.000700954	0.0189592
AT1G74290	alpha/beta-Hydrolases superfamily protein	-3.11538	7.68e-05	0.00355144
AT5G04960	Plant invertase/pectin methylesterase inhibitor superfamily	-3.08873	0.00118753	0.0282371
AT1G73010	phosphate starvation-induced gene 2	-2.92789	8.84e-16	4.75e-13
AT1G14250	GDA1/CD39 nucleoside phosphatase family protein	-2.78389	1.35e-09	2.79e-07
ATMG01020		-2.6244	4.05e-05	0.0021584
AT2G41210	NA	-2.62078	0.0024261	0.0466811
ATMG00630		-2.62078	0.0024261	0.0466811
AT2G02910	Protein of unknown function (DUF616)	-2.59078	0.000672116	0.0183168
AT4G01080	TRICHOME BIREFRINGENCE-LIKE 26	-2.5854	2.09e-28	6.37e-25
AT5G06640	Proline-rich extensin-like family protein	-2.50688	1.04e-06	0.000108002
AT2G41850	NA	-2.47526	1.55e-06	0.000148784
AT4G01130	GDSL-like Lipase/Acylhydrolase superfamily protein	-2.47526	1.55e-06	0.000148784
AT5G57625	CAP (Cysteine-rich secretory proteins, Antigen 5, and Pathogenesis-related 1 protein) superfamily protein	-2.46163	0.000165623	0.00639539
AT2G33440	NA	-2.45404	0.00169524	0.0361687
AT4G20240	cytochrome P450, family 71, subfamily A, polypeptide 27	-2.45404	0.00169524	0.0361687
AT5G24780	vegetative storage protein 1	-2.44289	3e-19	2.57e-16
AT5G07770	Actin-binding FH2 protein	-2.25993	9.16e-06	0.000660841
AT4G13710	Pectin lyase-like superfamily protein	-2.22118	7.29e-06	0.000552332
AT5G59130	Subtilase family protein	-2.20656	1.3e-16	7.77e-14
AT3G02040	NA	-2.20599	8.65e-20	8.47e-17
AT1G25510	Eukaryotic aspartyl protease family protein	-2.1949	7.63e-12	2.58e-09
AT1G04680	Pectin lyase-like superfamily protein	-2.15591	3.41e-22	4.45e-19
AT5G22700	F-box/RNI-like/FBD-like domains-containing protein	-2.15589	2.91e-05	0.00168789
AT4G08410	Proline-rich extensin-like family protein	-2.15224	0.000112452	0.00476504
AT1G68740	EXS (ERD1/XPR1/SYG1) family protein	-2.1462	0.000758987	0.0202416
AT4G23600	Tyrosine transaminase family protein	-2.14071	5.79e-23	8.36e-20
AT4G34900	xanthine dehydrogenase 2	-2.11376	8.39e-05	0.0038084
AT1G12040	leucine-rich repeat/extensin 1	-2.10014	2.17e-08	3.54e-06
AT5G59310	lipid transfer protein 4	-2.07238	8e-12	2.67e-09
AT5G59320	lipid transfer protein 3	-2.06961	9.6e-19	7.52e-16
AT4G25100	Fe superoxide dismutase 1	-2.06787	1.18e-14	5.57e-12
AT3G54590	hydroxyproline-rich glycoprotein	-2.06635	1.11e-16	6.9e-14
AT2G11810	monogalactosyldiacylglycerol synthase type C	-2.05949	0.000382556	0.012111
AT5G24770	vegetative storage protein 2	-2.05066	1.86e-20	2.12e-17
AT1G54970	proline-rich protein 1	-2.02916	0.000184687	0.0069172
AT5G28910		-2.02916	0.000184687	0.0069172
AT3G03260	NA	-2.0213	0.00182283	0.0383535
AT5G22355	Cysteine/Histidine-rich C1 domain family protein	-2.0213	0.00182283	0.0383535
AT5G09730	beta-xylosidase 3	-2.01077	0.00057344	0.0161885
AT1G53140	Dynamin related protein 5A	-2.00436	0.000134587	0.00545027
AT1G52400	beta glucosidase 18	-1.98805	1.35e-17	9.98e-15
AT1G52290	Protein kinase superfamily protein	-1.95749	6.85e-06	0.000520181
AT2G39830	NA	-1.92826	0.00188767	0.0393138
AT5G05840	Protein of unknown function (DUF620)	-1.92826	0.00188767	0.0393138
AT5G22050	Protein kinase superfamily protein	-1.92826	0.00188767	0.0393138
AT5G41130	Esterase/lipase/thioesterase family protein	-1.92826	0.00188767	0.0393138
AT4G09020	isoamylase 3	-1.9078	2.31e-06	0.000207817
AT2G19170	subtilisin-like serine protease 3	-1.89985	1e-05	0.000711839
AT3G05030	NA	-1.85592	5.3e-11	1.51e-08
AT4G33260	Transducin family protein / WD-40 repeat family protein	-1.8539	0.00190528	0.0394964
AT4G13390	Proline-rich extensin-like family protein	-1.85192	0.000153408	0.00601691
AT1G17970	RING/U-box superfamily protein	-1.84672	1.32e-06	0.000130618
AT4G40090	arabinogalactan protein 3	-1.83502	0.000608709	0.0169082
AT3G27690	NA	-1.83388	1.11e-15	5.83e-13
AT1G77380	amino acid permease 3	-1.83	3.34e-05	0.00185222
AT3G45430	Concanavalin A-like lectin protein kinase family protein	-1.82806	0.000426762	0.012914
AT3G46970	alpha-glucan phosphorylase 2	-1.79987	1.04e-16	6.64e-14
AT3G62680	proline-rich protein 3	-1.79304	0.00188854	0.0393138
AT5G49270	COBRA-like extracellular glycosyl-phosphatidyl inositol-anchored protein family	-1.77691	8.42e-05	0.0038142
AT2G40840	NA	-1.76969	5.31e-14	2.39e-11
AT2G36390	NA	-1.76724	4.39e-14	2.01e-11
AT3G45140	lipoxygenase 2	-1.76095	8.71e-17	5.69e-14
AT1G28530		-1.74668	0.000219377	0.00791372
AT5G26790		-1.74532	0.000429203	0.0129736
AT1G52410	TSK-associating protein 1	-1.74226	0.00127928	0.029748
AT5G23400	Leucine-rich repeat (LRR) family protein	-1.72874	9.04e-06	0.000657301
AT5G41000	YELLOW STRIPE like 4	-1.72307	6.44e-05	0.00308732
AT2G01660	plasmodesmata-located protein 6	-1.71138	0.000425204	0.012914
AT1G63240		-1.70396	0.000864433	0.0221972
AT5G16530	Auxin efflux carrier family protein	-1.69923	0.00125538	0.0293739
AT1G61800	glucose-6-phosphate/phosphate translocator 2	-1.69374	1.72e-13	6.95e-11
AT1G09380	nodulin MtN21 /EamA-like transporter family protein	-1.68127	0.000418716	0.0128263
AT4G17370	Oxidoreductase family protein	-1.67896	3.61e-05	0.00197394
AT1G75960	AMP-dependent synthetase and ligase family protein	-1.66588	0.000158383	0.00615918
AT3G54580	Proline-rich extensin-like family protein	-1.66193	8.15e-14	3.44e-11
ATCG00760	ribosomal protein L36	-1.6536	0.00179023	0.0378419
ATMG00640	hydrogen ion transporting ATP synthases, rotational mechanism;zinc ion binding	-1.65086	1.67e-05	0.00108205
AT3G19620	NA	-1.64096	1.43e-06	0.00014014
AT2G48080	NA	-1.63988	6.82e-07	7.39e-05
AT2G17650	AMP-dependent synthetase and ligase family protein	-1.63271	1.08e-07	1.53e-05
AT3G28550	NA	-1.62719	6.62e-14	2.83e-11
AT1G52000	Mannose-binding lectin superfamily protein	-1.62593	2.92e-08	4.62e-06
AT1G52030	myrosinase-binding protein 2	-1.61614	1.97e-08	3.23e-06
AT3G28220	NA	-1.60528	3.9e-13	1.47e-10
AT1G22590	AGAMOUS-like 87	-1.59572	6.52e-05	0.00310148
AT5G13170	senescence-associated gene 29	-1.59556	2.52e-09	5.01e-07
AT1G14580	C2H2-like zinc finger protein	-1.59517	2.52e-12	8.87e-10
AT1G05420	ovate family protein 12	-1.58895	0.000764908	0.0203377
AT3G62750	beta glucosidase 8	-1.58755	2.27e-05	0.00137248
AT5G35940	Mannose-binding lectin superfamily protein	-1.58038	6.5e-05	0.00310148
AT3G17790	NA	-1.5767	3.87e-13	1.47e-10
AT4G31360	selenium binding	-1.57513	0.00242152	0.0466811
AT1G30870	Peroxidase superfamily protein	-1.57345	2.04e-06	0.000187757
AT4G21400	cysteine-rich RLK (RECEPTOR-like protein kinase) 28	-1.56373	0.00157061	0.0345308
AT1G18620		-1.56344	0.000115065	0.00484582
AT3G52180	dual specificity protein phosphatase (DsPTP1) family protein	-1.55993	0.000378252	0.0120304
AT1G26190	Phosphoribulokinase / Uridine kinase family	-1.54869	1.43e-05	0.00096597
AT3G20940	NA	-1.5485	0.000113737	0.00481205
AT1G66100	Plant thionin	-1.54838	2.84e-10	6.83e-08
AT4G37390	Auxin-responsive GH3 family protein	-1.54173	4.15e-09	7.79e-07
AT3G18080	NA	-1.5334	2.97e-10	7.09e-08
AT1G04110	Subtilase family protein	-1.52308	8.09e-07	8.63e-05
AT2G48130	NA	-1.51823	1.21e-10	3.22e-08
AT1G10760	Pyruvate phosphate dikinase, PEP/pyruvate binding domain	-1.51782	1.58e-11	5.1e-09
AT5G09470	dicarboxylate carrier 3	-1.51738	0.000945626	0.0237411
AT5G20790		-1.50323	1.31e-09	2.74e-07
AT1G20480	AMP-dependent synthetase and ligase family protein	-1.50218	0.00133912	0.0308059
AT1G07900	LOB domain-containing protein 1	-1.49864	8.23e-05	0.00374885
AT3G61700	Plant protein 1589 of unknown function	-1.49754	3.67e-05	0.00199535
AT2G07050	cycloartenol synthase 1	-1.49119	4.05e-08	6.17e-06
AT3G54830	Transmembrane amino acid transporter family protein	-1.49085	1.77e-07	2.35e-05
AT4G30290	xyloglucan endotransglucosylase/hydrolase 19	-1.48784	0.000140823	0.005628
AT3G42670	chromatin remodeling 38	-1.48575	0.001266	0.0295645
AT2G03750	P-loop containing nucleoside triphosphate hydrolases superfamily protein	-1.482	1.16e-05	0.00081415
AT1G15410	aspartate-glutamate racemase family	-1.48003	1.07e-06	0.000109968
AT3G63430		-1.47294	0.000366334	0.0117604
AT4G24350	Phosphorylase superfamily protein	-1.45821	0.000102124	0.00443013
AT4G30520	Leucine-rich repeat protein kinase family protein	-1.45735	0.000854382	0.0220563
AT1G26560	beta glucosidase 40	-1.45267	0.000244433	0.00854766
AT2G39930	NA	-1.44636	7.82e-06	0.000587541
AT4G38240	alpha-1,3-mannosyl-glycoprotein beta-1,2-N-acetylglucosaminyltransferase, putative	-1.44499	0.000486586	0.0142829
AT4G15540	EamA-like transporter family	-1.44283	0.000236571	0.00834661
AT3G51290	Protein of unknown function (DUF630) ;Protein of unknown function (DUF632)	-1.43993	0.00158739	0.034788
ATMG00510	NADH dehydrogenase subunit 7	-1.43863	0.000329839	0.0108298
AT4G35380	SEC7-like guanine nucleotide exchange family protein	-1.42509	0.000172321	0.00659826
AT2G10940	Bifunctional inhibitor/lipid-transfer protein/seed storage 2S albumin superfamily protein	-1.42283	1.3e-11	4.25e-09
AT1G27180	disease resistance protein (TIR-NBS-LRR class), putative	-1.42034	0.00225486	0.0443233
AT3G21351	NA	-1.41979	0.000306105	0.0102095
AT2G45540	NA	-1.40703	1.74e-10	4.34e-08
AT5G65010	asparagine synthetase 2	-1.40527	5.86e-10	1.3e-07
AT1G58230	binding	-1.40268	2.24e-07	2.85e-05
AT2G24280	alpha/beta-Hydrolases superfamily protein	-1.39865	6.5e-06	0.000495012
AT4G19020	chromomethylase 2	-1.39738	0.00196109	0.0402434
AT4G21650	Subtilase family protein	-1.38811	0.000561363	0.0159156
AT5G41900	alpha/beta-Hydrolases superfamily protein	-1.38643	1.65e-09	3.36e-07
AT4G38340	Plant regulator RWP-RK family protein	-1.37829	0.000811266	0.0212432
AT1G29395	COLD REGULATED 314 INNER MEMBRANE 1	-1.37482	1.16e-09	2.45e-07
AT2G01910	Microtubule associated protein (MAP65/ASE1) family protein	-1.37258	0.00051059	0.0148287
AT2G04740	ankyrin repeat family protein	-1.37059	2.11e-06	0.000191862
AT4G31970	cytochrome P450, family 82, subfamily C, polypeptide 2	-1.37031	5.48e-06	0.000427754
AT1G62440	leucine-rich repeat/extensin 2	-1.36459	2.51e-05	0.00149395
AT1G30410	multidrug resistance-associated protein 13	-1.35881	2.77e-07	3.38e-05
AT2G21380	Kinesin motor family protein	-1.35391	2.41e-05	0.00144359
AT2G47930	NA	-1.35288	1.25e-07	1.71e-05
AT5G13140	Pollen Ole e 1 allergen and extensin family protein	-1.35257	4.19e-08	6.34e-06
AT1G15290	Tetratricopeptide repeat (TPR)-like superfamily protein	-1.35142	8.45e-09	1.5e-06
AT2G29670	Tetratricopeptide repeat (TPR)-like superfamily protein	-1.34829	6.32e-10	1.39e-07
AT1G11720	starch synthase 3	-1.34797	2.99e-05	0.00171903
AT4G21890		-1.3422	0.00062469	0.017282
AT2G42600	NA	-1.34184	1.39e-10	3.66e-08
AT1G26250	Proline-rich extensin-like family protein	-1.33948	4.02e-07	4.75e-05
AT4G28180		-1.33603	9.11e-06	0.000659346
AT1G27170	transmembrane receptors;ATP binding	-1.32953	0.000896798	0.022706
AT4G11650	osmotin 34	-1.32921	2.59e-06	0.000228197
AT1G23720	Proline-rich extensin-like family protein	-1.32404	9.57e-10	2.07e-07
AT5G20150	SPX domain gene 1	-1.32325	8.7e-08	1.26e-05
AT2G07774		-1.3219	1.56e-05	0.00103689
AT5G07030	Eukaryotic aspartyl protease family protein	-1.31825	1.1e-09	2.34e-07
AT2G23740	nucleic acid binding;sequence-specific DNA binding transcription factors;zinc ion binding	-1.31614	4.19e-05	0.00222345
AT5G05500	Pollen Ole e 1 allergen and extensin family protein	-1.31543	1.9e-05	0.00119509
AT1G02205	Fatty acid hydroxylase superfamily	-1.31211	3.51e-09	6.78e-07
AT2G20850	STRUBBELIG-receptor family 1	-1.31202	0.00013009	0.00534713
AT4G28250	expansin B3	-1.31048	2.91e-08	4.62e-06
AT3G05630	NA	-1.30586	5.16e-05	0.00261808
ATMG00560	Nucleic acid-binding, OB-fold-like protein	-1.29872	0.00108855	0.0262478
AT4G38350	Patched family protein	-1.29814	1.46e-05	0.000981694
AT4G02330	Plant invertase/pectin methylesterase inhibitor superfamily	-1.29629	2.8e-05	0.00163619
AT5G42280	Cysteine/Histidine-rich C1 domain family protein	-1.2942	0.00102398	0.0250879
AT2G29210	splicing factor PWI domain-containing protein	-1.28789	6.52e-07	7.12e-05
AT5G44568		-1.28608	8.63e-06	0.00063261
ATMG01090	ATP synthase 9 mitochondrial	-1.28376	7.9e-05	0.00362651
AT1G26150	proline-rich extensin-like receptor kinase 10	-1.28287	1.57e-07	2.12e-05
AT1G53780	peptidyl-prolyl cis-trans isomerases;hydrolases;nucleoside-triphosphatases;ATP binding;nucleotide binding;ATPases	-1.28204	3.3e-05	0.00184024
AT3G51860	cation exchanger 3	-1.27845	7.92e-08	1.15e-05
AT3G17640	NA	-1.27513	6.96e-07	7.51e-05
AT1G80130	Tetratricopeptide repeat (TPR)-like superfamily protein	-1.27399	0.000123038	0.00511867
AT5G26570	catalytics;carbohydrate kinases;phosphoglucan, water dikinases	-1.27101	8.02e-09	1.44e-06
AT2G27900		-1.26724	1.18e-05	0.000819807
AT4G19530	disease resistance protein (TIR-NBS-LRR class) family	-1.26079	5.91e-05	0.00289333
AT5G04885	Glycosyl hydrolase family protein	-1.25791	6.11e-07	6.86e-05
AT5G48880	peroxisomal 3-keto-acyl-CoA thiolase 2	-1.25695	0.00222023	0.0438543
AT1G32200	phospholipid/glycerol acyltransferase family protein	-1.2541	0.000111648	0.0047383
AT1G80760	NOD26-like intrinsic protein 6;1	-1.25348	0.00206394	0.0415456
AT1G18360	alpha/beta-Hydrolases superfamily protein	-1.252	3e-06	0.000256723
AT5G05590	phosphoribosylanthranilate isomerase 2	-1.2436	0.000397981	0.0124698
AT4G29360	O-Glycosyl hydrolases family 17 protein	-1.23996	0.000362155	0.0116399
AT4G38950	ATP binding microtubule motor family protein	-1.23959	0.00145512	0.0327265
AT5G27970	ARM repeat superfamily protein	-1.23882	0.000129988	0.00534713
AT4G22730	Leucine-rich repeat protein kinase family protein	-1.23505	8.49e-05	0.00383277
AT5G40910	Disease resistance protein (TIR-NBS-LRR class) family	-1.23329	0.000955102	0.0239352
AT3G14440	NA	-1.23139	1.91e-08	3.16e-06
AT3G19960	NA	-1.22611	0.000161875	0.00627716
AT1G51610	Cation efflux family protein	-1.22093	5.8e-07	6.63e-05
AT5G20410	monogalactosyldiacylglycerol synthase 2	-1.22089	0.00228741	0.0448581
AT5G61040		-1.21907	0.00212386	0.042533
ATMG01280	Cytochrome C oxidase subunit II-like, transmembrane domain	-1.21907	0.00212386	0.042533
AT3G62270	HCO3- transporter family	-1.21866	0.000315767	0.0104446
AT1G63020	nuclear RNA polymerase D1A	-1.21737	0.00197447	0.0404876
AT5G53540	P-loop containing nucleoside triphosphate hydrolases superfamily protein	-1.21723	1.14e-05	0.000799883
AT3G29320	NA	-1.21661	1.34e-06	0.000131792
AT2G37585	NA	-1.21552	0.000276795	0.00943858
AT1G63940	monodehydroascorbate reductase 6	-1.21071	1.35e-05	0.00091967
AT3G60900	FASCICLIN-like arabinogalactan-protein 10	-1.20957	0.000173858	0.00663856
AT5G47330	alpha/beta-Hydrolases superfamily protein	-1.20844	1.15e-07	1.62e-05
AT5G19100	Eukaryotic aspartyl protease family protein	-1.20618	0.00061055	0.0169422
AT2G25730		-1.20537	5.91e-07	6.66e-05
AT3G01370	NA	-1.20286	7.58e-05	0.00352378
AT4G25780	CAP (Cysteine-rich secretory proteins, Antigen 5, and Pathogenesis-related 1 protein) superfamily protein	-1.20276	0.000404628	0.0125774
AT1G48090	calcium-dependent lipid-binding family protein	-1.2025	6.25e-07	6.98e-05
AT4G26520	Aldolase superfamily protein	-1.19776	3.18e-05	0.00180775
AT1G09750	Eukaryotic aspartyl protease family protein	-1.19733	3.17e-08	5e-06
AT2G29390	sterol 4-alpha-methyl-oxidase 2-2	-1.19159	0.00231748	0.0452536
AT5G40480	embryo defective 3012	-1.18788	1.77e-06	0.000167556
AT4G30000	Dihydropterin pyrophosphokinase / Dihydropteroate synthase	-1.18482	0.000448026	0.0134021
AT1G01900	subtilase family protein	-1.18367	2.32e-07	2.94e-05
AT1G49750	Leucine-rich repeat (LRR) family protein	-1.18211	7.52e-08	1.1e-05
AT5G45800	Leucine-rich repeat protein kinase family protein	-1.18138	1.58e-07	2.12e-05
AT3G28007	NA	-1.18117	0.000122735	0.00511382
AT3G50380	Protein of unknown function (DUF1162)	-1.17701	1.75e-05	0.00111058
AT3G13560	NA	-1.17542	5.38e-06	0.000421104
AT5G01220	sulfoquinovosyldiacylglycerol 2	-1.17338	7.8e-07	8.35e-05
AT2G41220	NA	-1.17025	4.49e-07	5.28e-05
AT4G30990	ARM repeat superfamily protein	-1.16991	3.69e-06	0.000306378
AT5G47980	HXXXD-type acyl-transferase family protein	-1.1696	1.27e-05	0.000877887
AT1G76350	Plant regulator RWP-RK family protein	-1.16851	0.000322925	0.0106282
AT1G17745	D-3-phosphoglycerate dehydrogenase	-1.16836	3.64e-08	5.6e-06
AT1G65800	receptor kinase 2	-1.16784	0.000878797	0.0223914
AT2G21370	xylulose kinase-1	-1.16732	0.00232077	0.0452646
AT4G00630	K+ efflux antiporter 2	-1.1651	2.12e-07	2.72e-05
AT5G45650	subtilase family protein	-1.16087	3.96e-05	0.00213145
AT1G29920	chlorophyll A/B-binding protein 2	-1.15887	2.22e-08	3.61e-06
AT3G20370	NA	-1.15514	1.9e-06	0.000175663
AT4G10770	oligopeptide transporter 7	-1.15508	2.39e-05	0.0014343
AT3G47420	phosphate starvation-induced gene 3	-1.15293	2.63e-07	3.26e-05
AT4G36830	GNS1/SUR4 membrane protein family	-1.1518	5.01e-07	5.82e-05
AT3G17205	NA	-1.14986	0.000957442	0.0239474
AT5G61270	phytochrome-interacting factor7	-1.14986	0.000957442	0.0239474
AT3G54920	Pectin lyase-like superfamily protein	-1.14918	1.05e-06	0.000108669
AT1G15000	serine carboxypeptidase-like 50	-1.14881	6.22e-06	0.00047767
AT3G29770	methyl esterase 11	-1.14876	0.00108111	0.0261834
AT3G14210	NA	-1.14865	1.82e-07	2.41e-05
AT1G20640	Plant regulator RWP-RK family protein	-1.14805	0.000118485	0.00495935
AT3G56040	UDP-glucose pyrophosphorylase 3	-1.13885	1.67e-05	0.00108205
AT5G53460	NADH-dependent glutamate synthase 1	-1.13674	4.51e-08	6.79e-06
AT3G47290	phosphatidylinositol-speciwc phospholipase C8	-1.13381	3.3e-05	0.00184024
AT5G06970	Protein of unknown function (DUF810)	-1.13247	0.00110001	0.0265008
AT3G01460	NA	-1.12918	4.26e-06	0.000341292
AT2G23170	Auxin-responsive GH3 family protein	-1.12855	0.000111357	0.00473327
AT4G18270	translocase 11	-1.12807	0.000337425	0.0109998
AT4G18440	L-Aspartase-like family protein	-1.12795	0.000114842	0.00484386
AT2G16660	Major facilitator superfamily protein	-1.12629	1.39e-07	1.89e-05
AT1G70280	NHL domain-containing protein	-1.12467	0.000207348	0.00758966
AT5G58160	actin binding	-1.12293	9.07e-05	0.00403796
ATCG01100	NADH dehydrogenase family protein	-1.12267	0.000734829	0.0197317
AT4G26700	fimbrin 1	-1.12168	2.74e-05	0.0016078
AT4G16340	guanyl-nucleotide exchange factors;GTPase binding;GTP binding	-1.11932	4.12e-06	0.000332236
AT1G03310	debranching enzyme 1	-1.11632	1.83e-06	0.000171683
AT2G24150	heptahelical protein 3	-1.11553	3.9e-06	0.000320531
AT3G12145	NA	-1.1094	1.7e-05	0.00109214
AT1G01790	K+ efflux antiporter 1	-1.10707	1.25e-06	0.000124914
AT3G20470	NA	-1.10628	2.61e-07	3.26e-05
AT1G08650	phosphoenolpyruvate carboxylase kinase 1	-1.10475	6.57e-07	7.15e-05
AT3G61780	embryo defective 1703	-1.10127	0.000151478	0.00598402
AT2G37870	NA	-1.09724	0.000125395	0.00520883
AT1G66980	suppressor of npr1-1 constitutive 4	-1.09323	6.67e-05	0.00314923
AT3G17070	NA	-1.09244	3.73e-05	0.00202324
AT3G28300	NA	-1.09135	0.00105436	0.0256261
AT2G46240	NA	-1.08781	0.00118732	0.0282371
AT2G23130	arabinogalactan protein 17	-1.08478	5.69e-05	0.00283161
AT5G53890	phytosylfokine-alpha receptor 2	-1.08121	3.71e-06	0.00030765
AT3G55260	beta-hexosaminidase 1	-1.0807	0.000524337	0.0151536
AT4G09500	UDP-Glycosyltransferase superfamily protein	-1.08035	7.89e-05	0.00362651
AT5G40150	Peroxidase superfamily protein	-1.07749	1.21e-05	0.000839942
AT3G03250	NA	-1.07686	2e-05	0.00123375
AT2G35630	NA	-1.07612	0.000232299	0.00822829
AT4G39800	myo-inositol-1-phosphate synthase 1	-1.07427	3.64e-07	4.34e-05
AT3G18890	NA	-1.07147	2.43e-05	0.00145312
AT3G28270	NA	-1.07113	0.000231375	0.00820617
AT1G34260	FORMS APLOID AND BINUCLEATE CELLS 1A	-1.06778	2.87e-05	0.00166645
AT4G15210	beta-amylase 5	-1.0661	0.00125636	0.0293739
AT5G66420		-1.06485	7.67e-05	0.00355144
AT1G70370	polygalacturonase 2	-1.06185	5.85e-07	6.66e-05
AT4G30810	serine carboxypeptidase-like 29	-1.06168	0.00141697	0.032132
AT3G58120	Basic-leucine zipper (bZIP) transcription factor family protein	-1.05933	0.00150725	0.0335685
AT3G09220	NA	-1.05918	2.12e-05	0.00129909
AT5G13480	Transducin/WD40 repeat-like superfamily protein	-1.05776	0.000797253	0.0209564
AT5G54250	cyclic nucleotide-gated cation channel 4	-1.05565	2.25e-05	0.00136912
AT5G62210	Embryo-specific protein 3, (ATS3)	-1.05351	0.000137763	0.00554614
AT1G55740	seed imbibition 1	-1.05241	0.000762639	0.0203192
AT4G28080	Tetratricopeptide repeat (TPR)-like superfamily protein	-1.0523	8.37e-07	8.86e-05
AT5G13490	ADP/ATP carrier 2	-1.04916	5.3e-07	6.14e-05
AT2G24230	Leucine-rich repeat protein kinase family protein	-1.04883	3.55e-05	0.00194859
AT5G67280	receptor-like kinase	-1.044	2.07e-06	0.000188186
AT5G42650	allene oxide synthase	-1.04183	4.85e-07	5.66e-05
AT1G68890	magnesium ion binding;thiamin pyrophosphate binding;hydro-lyases;catalytics;2-succinyl-5-enolpyruvyl-6-hydroxy-3-cyclohexene-1-carboxylic-acid synthases	-1.04157	0.000630012	0.0174117
AT5G62720	Integral membrane HPP family protein	-1.04096	4.22e-06	0.000339076
AT1G76630	Tetratricopeptide repeat (TPR)-like superfamily protein	-1.04077	0.00156415	0.0344716
AT1G77200	Integrase-type DNA-binding superfamily protein	-1.03816	0.0016626	0.0357506
AT5G21105	Plant L-ascorbate oxidase	-1.0338	1.19e-06	0.000119573
AT5G43190	Galactose oxidase/kelch repeat superfamily protein	-1.03226	3.56e-06	0.000298063
AT1G61255		-1.02879	9.4e-06	0.00067482
AT5G51200	Protein of unknown function (DUF3414)	-1.0278	0.000998205	0.024677
AT1G73325	Kunitz family trypsin and protease inhibitor protein	-1.02337	0.00229438	0.0449443
AT4G13050	Acyl-ACP thioesterase	-1.02324	0.000350809	0.0113955
AT3G42950	Pectin lyase-like superfamily protein	-1.02235	0.000184383	0.0069172
AT5G51560	Leucine-rich repeat protein kinase family protein	-1.02053	0.0001285	0.00530623
AT3G20810	NA	-1.02046	9.46e-05	0.00417053
AT4G28490	Leucine-rich receptor-like protein kinase family protein	-1.02011	1.36e-05	0.000922545
ATMG00660		-1.01922	0.000155255	0.00606335
AT2G39030	NA	-1.01917	0.000131872	0.00537799
AT1G05940	cationic amino acid transporter 9	-1.01899	3.43e-05	0.00189455
AT5G15470	galacturonosyltransferase 14	-1.01427	0.00117044	0.0279275
AT5G05390	laccase 12	-1.0141	1.96e-05	0.00121786
AT1G79280	nuclear pore anchor	-1.00915	0.000267554	0.00918057
AT4G23990	cellulose synthase like G3	-1.00412	1.75e-05	0.00111058
AT5G44750	DNA-directed DNA polymerases	-1.00361	0.00129586	0.0300063
AT1G48520	GLU-ADT subunit B	-1.00202	0.00121212	0.028574
AT5G24420	6-phosphogluconolactonase 5	-1.00173	0.000540531	0.0154988

## Sheet: Cold
List of genes expressed significantly higher in the shi2mutant comapring with wild type after cold treatment
Gene ID	Description	Fold Change (log2(Countsshi2/CountsWT))	P-Value	FDR
AT2G20800	NAD(P)H dehydrogenase B4	8.85655	1.27e-12	1.06e-10
AT3G56510	RNA-binding (RRM/RBD/RNP motifs) family protein	8.45545	1.08e-10	5.15e-09
AT4G33860	Glycosyl hydrolase family 10 protein	8.29245	1.43e-09	5.18e-08
AT1G54260	winged-helix DNA-binding transcription factor family protein	8.20347	4.09e-09	1.31e-07
AT3G54170	FKBP12 interacting protein 37	8.17255	6.94e-09	2.06e-07
AT5G07820	Plant calmodulin-binding protein-related	7.77984	5.23e-07	9.24e-06
AT1G50510	indigoidine synthase A family protein	7.65118	2.75e-06	3.98e-05
AT4G02800		7.65118	2.75e-06	3.98e-05
AT3G19710	NA	7.45956	1.48e-05	0.000170171
AT3G44550	fatty acid reductase 5	7.45956	1.48e-05	0.000170171
AT4G03292	Polynucleotidyl transferase, ribonuclease H-like superfamily protein	7.45956	1.48e-05	0.000170171
AT1G01740	Protein kinase protein with tetratricopeptide repeat domain	7.40739	2.6e-05	0.000276878
AT3G57380	Glycosyltransferase family 61 protein	7.40739	2.6e-05	0.000276878
AT5G40630	Ubiquitin-like superfamily protein	7.40739	2.6e-05	0.000276878
AT3G45070	P-loop containing nucleoside triphosphate hydrolases superfamily protein	7.29704	4.58e-05	0.000449645
AT5G45790	Ubiquitin carboxyl-terminal hydrolase family protein	7.29704	4.58e-05	0.000449645
AT1G48400	F-box/RNI-like/FBD-like domains-containing protein	7.23853	8.08e-05	0.000735014
AT1G68230	Reticulon family protein	7.23853	8.08e-05	0.000735014
AT3G54085	Yos1-like protein	7.23853	8.08e-05	0.000735014
AT1G77020	DNAJ heat shock N-terminal domain-containing protein	7.11387	0.000252789	0.0019495
AT5G35520	minichromosome instability 12 (mis12)-like	7.11387	0.000252789	0.0019495
AT1G30160	Protein of unknown function (DUF295)	6.9774	0.000447975	0.00314789
AT4G04360	Protein of unknown function (DUF1068)	6.9774	0.000447975	0.00314789
AT5G48460	Actin binding Calponin homology (CH) domain-containing protein	6.9774	0.000447975	0.00314789
AT1G16410	cytochrome p450 79f1	6.92955	2.13e-29	3.25e-26
AT1G71260	WHIRLY 2	6.90401	0.000794618	0.00509715
AT5G67170	SEC-C motif-containing protein / OTU-like cysteine protease family protein	6.90401	0.000794618	0.00509715
AT1G18090	5'-3' exonuclease family protein	6.82667	0.00141036	0.00826738
AT3G01710	NA	6.82667	0.00141036	0.00826738
AT3G26350	NA	6.82667	0.00141036	0.00826738
AT4G25670		6.82667	0.00141036	0.00826738
AT1G21810	Plant protein of unknown function (DUF869)	6.74496	0.00250381	0.0134019
AT1G30170	Protein of unknown function (DUF295)	6.74496	0.00250381	0.0134019
AT1G64625	Serine/threonine-protein kinase WNK (With No Lysine)-related	6.74496	0.00250381	0.0134019
AT3G10880	NA	6.74496	0.00250381	0.0134019
AT4G02075	RING/FYVE/PHD zinc finger superfamily protein	6.74496	0.00250381	0.0134019
AT4G04695	calcium-dependent protein kinase 31	6.74496	0.00250381	0.0134019
AT4G10940	RING/U-box protein	6.74496	0.00250381	0.0134019
AT5G61460	P-loop containing nucleoside triphosphate hydrolases superfamily protein	6.74496	0.00250381	0.0134019
AT2G41850	NA	6.65833	0.000352487	0.00257385
AT1G65110	Ubiquitin carboxyl-terminal hydrolase-related protein	6.56618	0.000667207	0.00441093
AT1G79460	Terpenoid cyclases/Protein prenyltransferases superfamily protein	6.56618	0.000667207	0.00441093
AT2G17690	F-box family protein with a domain of unknown function (DUF295)	6.56618	0.000667207	0.00441093
AT4G09060		6.56618	0.000667207	0.00441093
AT4G11393	Defensin-like (DEFL) family protein	6.56618	0.000667207	0.00441093
AT4G18830	ovate family protein 5	6.56618	0.000667207	0.00441093
AT5G14710		6.56618	0.000667207	0.00441093
AT5G25570		6.56618	0.000667207	0.00441093
AT5G44560	SNF7 family protein	6.56618	0.000667207	0.00441093
AT5G47510	Sec14p-like phosphatidylinositol transfer family protein	6.46773	0.00126829	0.00756232
AT1G50930		6.36207	0.00242129	0.0130352
AT1G62700	Arabidopsis NAC domain containing protein 26	6.36207	0.00242129	0.0130352
AT1G67320	DNA primase, large subunit family	6.36207	0.00242129	0.0130352
AT1G68650	Uncharacterized protein family (UPF0016)	6.36207	0.00242129	0.0130352
AT2G18060	vascular related NAC-domain protein 1	6.36207	0.00242129	0.0130352
AT2G28620	P-loop containing nucleoside triphosphate hydrolases superfamily protein	6.36207	0.00242129	0.0130352
AT3G25940	NA	6.36207	0.00242129	0.0130352
AT3G27460	NA	6.36207	0.00242129	0.0130352
AT3G47790	ABC2 homolog 7	6.36207	0.00242129	0.0130352
AT3G49410	Transcription factor IIIC, subunit 5	6.36207	0.00242129	0.0130352
AT4G00690	UB-like protease 1B	6.36207	0.00242129	0.0130352
AT5G23480	SWIB/MDM2 domain;Plus-3;GYF	6.36207	0.00242129	0.0130352
AT5G46940	Plant invertase/pectin methylesterase inhibitor superfamily protein	6.36207	0.00242129	0.0130352
AT1G65480	PEBP (phosphatidylethanolamine-binding protein) family protein	6.24805	0.00464265	0.0225559
AT1G78940	Protein kinase protein with adenine nucleotide alpha hydrolases-like domain	6.24805	0.00464265	0.0225559
AT2G37290	NA	6.24805	0.00464265	0.0225559
AT3G01330	NA	6.24805	0.00464265	0.0225559
AT3G19230	NA	6.24805	0.00464265	0.0225559
AT3G27025	NA	6.24805	0.00464265	0.0225559
AT3G56620	nodulin MtN21 /EamA-like transporter family protein	6.24805	0.00464265	0.0225559
AT4G13540		6.24805	0.00464265	0.0225559
AT5G37180	sucrose synthase 5	6.24805	0.00464265	0.0225559
AT5G43910	pfkB-like carbohydrate kinase family protein	6.24805	0.00464265	0.0225559
AT1G12855	F-box family protein	6.12424	0.00464265	0.0225559
AT1G34670	myb domain protein 93	6.12424	0.00464265	0.0225559
AT1G52430	Ubiquitin carboxyl-terminal hydrolase-related protein	6.12424	0.00464265	0.0225559
AT2G29680	cell division control 6	6.12424	0.00464265	0.0225559
AT2G46455	NA	6.12424	0.00464265	0.0225559
AT3G03200	NA	6.12424	0.00464265	0.0225559
AT3G27860	NA	6.12424	0.00464265	0.0225559
AT3G43790	zinc induced facilitator-like 2	6.12424	0.00464265	0.0225559
AT4G04190		6.12424	0.00464265	0.0225559
AT4G14840		6.12424	0.00464265	0.0225559
AT4G20325		6.12424	0.00464265	0.0225559
AT4G39930		6.12424	0.00464265	0.0225559
AT5G60335	Thioesterase superfamily protein	6.12424	0.00464265	0.0225559
AT5G62380	NAC-domain protein 101	6.12424	0.00464265	0.0225559
AT1G01380	Homeodomain-like superfamily protein	5.98881	0.00894141	0.0386044
AT1G01670	RING/U-box superfamily protein	5.98881	0.00894141	0.0386044
AT1G05220	Transmembrane protein 97, predicted	5.98881	0.00894141	0.0386044
AT1G26840	origin recognition complex protein 6	5.98881	0.00894141	0.0386044
AT2G14510	Leucine-rich repeat protein kinase family protein	5.98881	0.00894141	0.0386044
AT2G36650	NA	5.98881	0.00894141	0.0386044
AT3G02680	NA	5.98881	0.00894141	0.0386044
AT4G11080	HMG (high mobility group) box protein	5.98881	0.00894141	0.0386044
AT4G15210	beta-amylase 5	5.98881	0.00894141	0.0386044
AT4G28830	S-adenosyl-L-methionine-dependent methyltransferases superfamily protein	5.98881	0.00894141	0.0386044
AT4G39190		5.98881	0.00894141	0.0386044
AT5G03050		5.98881	0.00894141	0.0386044
AT5G27940	WPP domain protein 3	5.98881	0.00894141	0.0386044
AT5G53230	Protein of unknown function (DUF295)	5.98881	0.00894141	0.0386044
AT5G45600	YEATS family protein	5.21905	2.59e-11	1.46e-09
AT1G25520	Uncharacterized protein family (UPF0016)	5.1785	4.09e-11	2.16e-09
AT5G50840		5.11545	1.03e-10	4.95e-09
AT5G09570	Cox19-like CHCH family protein	4.80508	1.84e-08	4.92e-07
AT4G17670	Protein of unknown function (DUF581)	4.7508	2.98e-08	7.58e-07
AT3G62910	Peptide chain release factor 1	4.71232	1.5e-24	1.01e-21
AT3G26440	NA	4.63569	1.27e-07	2.71e-06
AT1G29320	Transducin/WD40 repeat-like superfamily protein	4.60542	2.07e-07	4.11e-06
AT5G23010	methylthioalkylmalate synthase 1	4.52986	5.05e-29	7.29e-26
AT2G21640		4.51886	1.12e-11	6.89e-10
AT1G03760	Prefoldin chaperone subunit family protein	4.47755	8.97e-07	1.5e-05
AT1G71000	Chaperone DnaJ-domain superfamily protein	4.47755	8.97e-07	1.5e-05
AT5G61940	Ubiquitin carboxyl-terminal hydrolase-related protein	4.47755	8.97e-07	1.5e-05
AT1G28490	syntaxin of plants 61	4.4091	2.4e-06	3.52e-05
AT3G52280	general transcription factor group E6	4.37361	3.93e-06	5.43e-05
AT2G27760	tRNAisopentenyltransferase 2	4.33723	3.93e-06	5.43e-05
AT2G03770	P-loop containing nucleoside triphosphate hydrolases superfamily protein	4.29991	6.44e-06	8.29e-05
AT1G68185	Ubiquitin-like superfamily protein	4.22225	1.73e-05	0.00019615
AT5G04320	Shugoshin C terminus	4.14016	2.85e-05	0.000297773
AT4G16146	cAMP-regulated phosphoprotein 19-related protein	4.11094	2.05e-24	1.34e-21
AT1G13420	sulfotransferase 4B	4.0973	4.68e-05	0.000457523
AT1G77920	bZIP transcription factor family protein	4.0973	4.68e-05	0.000457523
AT4G03930	Plant invertase/pectin methylesterase inhibitor superfamily	4.0973	4.68e-05	0.000457523
AT5G58610	PHD finger transcription factor, putative	4.0973	4.68e-05	0.000457523
AT3G04030	NA	4.06873	2.05e-11	1.19e-09
AT4G37030		4.05312	1.74e-05	0.000197009
AT5G61450	P-loop containing nucleoside triphosphate hydrolases superfamily protein	4.05312	1.74e-05	0.000197009
AT1G16400	cytochrome P450, family 79, subfamily F, polypeptide 2	4.04698	1.27e-13	1.38e-11
AT1G62560	flavin-monooxygenase glucosinolate S-oxygenase 3	4.00755	2.95e-05	0.000307015
AT2G23080	Protein kinase superfamily protein	3.96049	2.95e-05	0.000307015
AT1G02610	RING/FYVE/PHD zinc finger superfamily protein	3.94369	9.94e-08	2.18e-06
AT5G63220		3.91184	5e-05	0.000482721
AT1G24260	K-box region and MADS-box transcription factor family protein	3.8615	8.47e-05	0.00076142
AT5G38690	Zinc-finger domain of monoamine-oxidase A repressor R1 protein	3.8615	8.47e-05	0.00076142
AT5G48880	peroxisomal 3-keto-acyl-CoA thiolase 2	3.84082	2.61e-12	1.96e-10
AT1G54210	Ubiquitin-like superfamily protein	3.81163	1.46e-07	3.06e-06
AT3G15180	NA	3.79362	9.67e-10	3.64e-08
AT2G22190	Haloacid dehalogenase-like hydrolase (HAD) superfamily protein	3.78998	4.3e-28	5.61e-25
AT2G18193	P-loop containing nucleoside triphosphate hydrolases superfamily protein	3.76269	4.6e-27	4.85e-24
AT1G17960	Threonyl-tRNA synthetase	3.75521	0.000243751	0.00189257
AT1G73370	sucrose synthase 6	3.75521	0.000243751	0.00189257
AT2G05910	Protein of unknown function (DUF567)	3.75521	0.000243751	0.00189257
AT2G37930	NA	3.75521	0.000243751	0.00189257
AT3G22860	NA	3.75521	0.000243751	0.00189257
AT5G09670	loricrin-related	3.75521	0.000243751	0.00189257
AT1G09794	Cox19 family protein (CHCH motif)	3.69898	0.000243751	0.00189257
AT5G59860	RNA-binding (RRM/RBD/RNP motifs) family protein	3.69898	0.000243751	0.00189257
AT5G50665		3.67523	5.18e-09	1.6e-07
AT2G38580	NA	3.66625	9.44e-07	1.56e-05
AT3G03350	NA	3.66625	9.44e-07	1.56e-05
AT3G14700	NA	3.66625	9.44e-07	1.56e-05
AT2G47220	NA	3.65452	7.9e-09	2.32e-07
AT2G45100	NA	3.64047	0.00041343	0.00294712
AT5G38860	BES1-interacting Myc-like protein 3	3.64047	0.00041343	0.00294712
AT3G51380	IQ-domain 20	3.57949	0.000700954	0.00459865
AT1G04620	coenzyme F420 hydrogenase family / dehydrogenase, beta subunit family	3.57333	7.51e-16	1.19e-13
AT4G30660	Low temperature and salt responsive protein family	3.57143	2.41e-06	3.54e-05
AT5G56160	Sec14p-like phosphatidylinositol transfer family protein	3.53838	3.85e-06	5.35e-05
AT1G13220	nuclear matrix constituent protein-related	3.5236	6.61e-08	1.52e-06
AT5G12300	Calcium-dependent lipid-binding (CaLB domain) family protein	3.5236	6.61e-08	1.52e-06
AT5G40160	Ankyrin repeat family protein	3.51598	1.22e-09	4.51e-08
AT1G05490	chromatin remodeling 31	3.51581	0.00118753	0.00713509
AT1G63300	Myosin heavy chain-related protein	3.51581	0.00118753	0.00713509
AT1G65250	Protein kinase superfamily protein	3.51581	0.00118753	0.00713509
AT2G46200	NA	3.51581	0.00118753	0.00713509
AT3G02020	NA	3.51581	0.00118753	0.00713509
AT3G53350	ROP interactive partner 4	3.51581	0.00118753	0.00713509
AT5G37590	Tetratricopeptide repeat (TPR)-like superfamily protein	3.51581	0.00118753	0.00713509
AT5G53020	Ribonuclease P protein subunit P38-related	3.51581	0.00118753	0.00713509
AT2G36070	NA	3.47912	3.06e-16	5.14e-14
AT4G35740	DEAD/DEAH box RNA helicase family protein	3.45339	1.55e-07	3.21e-06
AT1G49870		3.44919	0.00118753	0.00713509
AT1G56440	Tetratricopeptide repeat (TPR)-like superfamily protein	3.44919	0.00118753	0.00713509
AT1G78970	lupeol synthase 1	3.44919	0.00118753	0.00713509
AT3G13240	NA	3.44919	0.00118753	0.00713509
AT3G13680	NA	3.44919	0.00118753	0.00713509
AT3G18840	NA	3.44919	0.00118753	0.00713509
AT3G24982	NA	3.44919	0.00118753	0.00713509
AT3G62140		3.44919	0.00118753	0.00713509
AT4G09020	isoamylase 3	3.42652	5.88e-09	1.79e-07
AT2G38300	NA	3.40795	8.73e-09	2.54e-07
AT1G62975	basic helix-loop-helix (bHLH) DNA-binding superfamily protein	3.39807	1.58e-05	0.000180409
AT5G05540	small RNA degrading nuclease 2	3.38913	1.3e-08	3.59e-07
AT1G04700	PB1 domain-containing protein tyrosine kinase	3.37935	0.00200946	0.0111431
AT3G55920	Cyclophilin-like peptidyl-prolyl cis-trans isomerase family protein	3.37935	0.00200946	0.0111431
AT4G38070	basic helix-loop-helix (bHLH) DNA-binding superfamily protein	3.37935	0.00200946	0.0111431
AT5G10720	histidine kinase 5	3.37935	0.00200946	0.0111431
AT5G14960	DP-E2F-like 2	3.37935	0.00200946	0.0111431
AT5G09390	CD2-binding protein-related	3.36424	2.86e-10	1.23e-08
AT1G08840	DNA replication helicase, putative	3.36075	2.53e-05	0.000270554
AT3G28310	NA	3.36075	2.53e-05	0.000270554
AT5G51130	S-adenosyl-L-methionine-dependent methyltransferases superfamily protein	3.36075	2.53e-05	0.000270554
AT4G13770	cytochrome P450, family 83, subfamily A, polypeptide 1	3.3598	5.15e-36	1.77e-32
AT3G58270	Arabidopsis phospholipase-like protein (PEARLI 4) with TRAF-like domain	3.3575	1.66e-12	1.35e-10
AT4G32360	Pyridine nucleotide-disulphide oxidoreductase family protein	3.35413	5.63e-07	9.85e-06
AT3G17520	NA	3.32821	8.66e-07	1.45e-05
AT1G11420	DOMAIN OF UNKNOWN FUNCTION 724 2	3.30595	0.00339444	0.0172705
AT3G05790	NA	3.30595	0.00339444	0.0172705
AT3G15390	NA	3.30595	0.00339444	0.0172705
AT4G24380		3.30595	0.00339444	0.0172705
AT5G63280	C2H2-like zinc finger protein	3.30595	0.00339444	0.0172705
AT3G05880	NA	3.29735	1.46e-46	3.99e-42
AT1G48310	chromatin remodeling factor18	3.28308	6.48e-05	0.000605638
AT1G50910		3.28308	6.48e-05	0.000605638
AT1G18190	golgin candidate 2	3.2682	1.3e-09	4.75e-08
AT3G02860	NA	3.25003	9.45e-08	2.09e-06
AT1G76170	2-thiocytidine tRNA biosynthesis protein, TtcA	3.24262	0.000103608	0.000910129
AT1G76450	Photosystem II reaction center PsbP family protein	3.24124	2.35e-11	1.35e-09
AT2G23470	Protein of unknown function, DUF647	3.22862	0.00572059	0.0267958
AT3G13970	NA	3.22862	0.00572059	0.0267958
AT4G18290	potassium channel in Arabidopsis thaliana 2	3.22862	0.00572059	0.0267958
AT5G47990	cytochrome P450, family 705, subfamily A, polypeptide 5	3.22862	0.00572059	0.0267958
AT5G49500	Signal recognition particle, SRP54 subunit protein	3.22862	0.00572059	0.0267958
AT5G46960	Plant invertase/pectin methylesterase inhibitor superfamily protein	3.2196	3.15e-06	4.47e-05
AT3G50360	centrin2	3.21766	4.08e-09	1.31e-07
AT5G64060	NAC domain containing protein 103	3.21766	4.08e-09	1.31e-07
AT1G65700	Small nuclear ribonucleoprotein family protein	3.21184	2.23e-14	2.89e-12
AT1G44910	pre-mRNA-processing protein 40A	3.20999	3.28e-10	1.39e-08
AT2G14110	Haloacid dehalogenase-like hydrolase (HAD) superfamily protein	3.20099	0.000103608	0.000910129
AT2G45730	NA	3.20042	4.08e-09	1.31e-07
AT3G59820	LETM1-like protein	3.19479	6.57e-28	8.18e-25
AT1G76120	Pseudouridine synthase family protein	3.1686	1.46e-17	3.22e-15
AT3G05070	NA	3.1653	8.76e-09	2.54e-07
AT1G02960		3.15813	0.000165623	0.00136235
AT2G23370		3.15813	0.000165623	0.00136235
AT1G03180		3.1469	0.00961124	0.0409972
AT2G42120	NA	3.1469	0.00961124	0.0409972
AT3G03900	NA	3.1469	0.00961124	0.0409972
AT3G13590	NA	3.1469	0.00961124	0.0409972
AT5G11425		3.1469	0.00961124	0.0409972
AT5G23910	ATP binding microtubule motor family protein	3.1469	0.00961124	0.0409972
AT3G61620	3'-5'-exoribonuclease family protein	3.14177	1.5e-07	3.12e-06
AT5G57630	CBL-interacting protein kinase 21	3.13246	7.03e-25	4.82e-22
AT5G38720		3.1191	2.27e-07	4.46e-06
AT1G76405		3.11395	0.000264517	0.00202582
AT3G24820	NA	3.11395	0.000264517	0.00202582
AT5G67240	small RNA degrading nuclease 3	3.09852	2.53e-11	1.43e-09
AT1G30640	Protein kinase family protein	3.09618	4.34e-12	3.1e-10
AT2G23430	Cyclin-dependent kinase inhibitor family protein	3.08811	1.7e-10	7.76e-09
AT2G31970	NA	3.07268	3.43e-07	6.39e-06
AT5G26290	TRAF-like family protein	3.07268	3.43e-07	6.39e-06
AT5G51940	RNA polymerase Rpb6	3.07268	3.43e-07	6.39e-06
AT3G56870		3.06838	0.000421961	0.00299579
AT4G00380	XH/XS domain-containing protein	3.06838	0.000421961	0.00299579
AT5G51840		3.06838	0.000421961	0.00299579
AT1G31880	DZC (Disease resistance/zinc finger/chromosome condensation-like region) domain containing protein	3.06028	0.00961124	0.0409972
AT2G20980	minichromosome maintenance 10	3.06028	0.00961124	0.0409972
AT2G33260	NA	3.06028	0.00961124	0.0409972
AT3G05760	NA	3.06028	0.00961124	0.0409972
AT5G53144		3.06028	0.00961124	0.0409972
AT2G22070	pentatricopeptide (PPR) repeat-containing protein	3.05449	5.99e-08	1.39e-06
AT3G13190	NA	3.0489	5.19e-07	9.19e-06
AT1G12650		3.03963	2.71e-05	0.000286695
AT1G65470	chromatin assembly factor-1 (FASCIATA1) (FAS1)	3.03963	2.71e-05	0.000286695
AT5G67320	WD-40 repeat family protein	3.03059	8.89e-16	1.38e-13
AT1G12210	RPS5-like 1	3.02132	0.000421961	0.00299579
AT3G17360	NA	3.02132	0.000421961	0.00299579
AT4G18465	RNA helicase family protein	3.02132	0.000421961	0.00299579
AT5G24630	double-stranded DNA binding	3.02132	0.000421961	0.00299579
AT1G69610	Protein of unknown function (DUF1666)	3.00012	1.19e-06	1.91e-05
AT5G54450	Protein of unknown function (DUF295)	3.00012	1.19e-06	1.91e-05
ATCG00790	ribosomal protein L16	2.99097	7.13e-37	2.99e-33
AT3G03560	NA	2.97593	2.46e-08	6.39e-07
AT3G28300	NA	2.97593	2.46e-08	6.39e-07
AT3G49640	Aldolase-type TIM barrel family protein	2.9751	1.19e-06	1.91e-05
AT3G19050	NA	2.97428	4.17e-05	0.000413795
AT5G03780	TRF-like 10	2.97428	4.17e-05	0.000413795
AT3G11240	NA	2.97268	0.000672116	0.0044327
AT3G18610	NA	2.97268	0.000672116	0.0044327
AT4G31070	Tetratricopeptide repeat (TPR)-like superfamily protein	2.97268	0.000672116	0.0044327
AT5G22270		2.97268	0.000672116	0.0044327
AT5G48660	B-cell receptor-associated protein 31-like	2.97268	0.000672116	0.0044327
AT5G55760	sirtuin 1	2.97268	0.000672116	0.0044327
AT5G64760	regulatory particle non-ATPase subunit 5B	2.97268	0.000672116	0.0044327
AT5G16830	syntaxin of plants 21	2.96411	1.04e-15	1.58e-13
AT4G13040	Integrase-type DNA-binding superfamily protein	2.95518	1.91e-07	3.84e-06
AT4G04330	Chaperonin-like RbcX protein	2.93528	7.13e-31	1.3e-27
AT2G04050	MATE efflux family protein	2.93493	1.36e-21	5.81e-19
AT4G12030	bile acid transporter 5	2.93447	2.81e-07	5.38e-06
AT4G27650	Eukaryotic release factor 1 (eRF1) family protein	2.93185	2.76e-09	9.29e-08
AT5G22320	Leucine-rich repeat (LRR) family protein	2.92372	2.72e-06	3.94e-05
AT2G39090	NA	2.92233	0.00106861	0.00653223
AT3G03460	NA	2.92233	0.00106861	0.00653223
AT3G04420	NA	2.92233	0.00106861	0.00653223
AT3G07525	NA	2.92233	0.00106861	0.00653223
AT1G63670	Protein of unknown function (DUF3741)	2.9158	1e-12	8.59e-11
AT4G21430	Zinc finger, RING-type;Transcription factor jumonji/aspartyl beta-hydroxylase	2.91345	4.14e-07	7.53e-06
AT2G02730	Protein of unknown function (DUF1664)	2.90583	3.36e-05	0.000343642
ATCG00800	structural constituent of ribosome	2.90205	6.71e-33	1.53e-29
AT1G09195		2.89732	4.12e-06	5.66e-05
AT1G12260	NAC 007	2.89732	4.12e-06	5.66e-05
AT4G26555	FKBP-like peptidyl-prolyl cis-trans isomerase family protein	2.89243	3.92e-11	2.09e-09
AT2G02120	Scorpion toxin-like knottin superfamily protein	2.88403	3.15e-21	1.29e-18
AT3G16110	NA	2.88274	1.83e-10	8.28e-09
AT5G39785	Protein of unknown function (DUF1666)	2.8706	5.33e-11	2.73e-09
AT3G28970	NA	2.87053	3.82e-08	9.33e-07
AT2G46180	NA	2.87043	6.24e-06	8.07e-05
AT5G52410		2.87043	6.24e-06	8.07e-05
AT5G63905		2.87043	6.24e-06	8.07e-05
AT4G02390	poly(ADP-ribose) polymerase	2.87034	5.25e-05	0.000504192
AT1G50700	calcium-dependent protein kinase 33	2.87017	0.00169524	0.00969882
AT3G22260	NA	2.87017	0.00169524	0.00969882
AT5G41960		2.87017	0.00169524	0.00969882
AT1G63980	D111/G-patch domain-containing protein	2.85956	3.08e-16	5.15e-14
AT5G08010		2.85045	1.21e-11	7.43e-10
AT1G29850	double-stranded DNA-binding family protein	2.84852	8.98e-07	1.5e-05
AT3G10010	NA	2.84304	6.24e-06	8.07e-05
AT5G14200	isopropylmalate dehydrogenase 1	2.8389	1.6e-08	4.36e-07
AT2G18290	anaphase promoting complex 10	2.83397	5.25e-05	0.000504192
AT3G02920	NA	2.83397	5.25e-05	0.000504192
AT3G52210	S-adenosyl-L-methionine-dependent methyltransferases superfamily protein	2.83397	5.25e-05	0.000504192
AT3G21810	NA	2.82281	2.28e-08	5.99e-07
AT3G28290	NA	2.82281	2.28e-08	5.99e-07
AT5G51620	Uncharacterised protein family (UPF0172)	2.82281	2.28e-08	5.99e-07
ATCG00810	ribosomal protein L22	2.82218	2.31e-27	2.53e-24
AT2G19530		2.81605	0.00268219	0.0142179
AT4G14490	SMAD/FHA domain-containing protein	2.81605	0.00268219	0.0142179
AT2G38800	NA	2.81588	1.13e-30	1.94e-27
AT1G11170	Protein of unknown function (DUF707)	2.81511	9.45e-06	0.000115215
AT4G00930	COP1-interacting protein 4.1	2.81511	9.45e-06	0.000115215
AT4G38780	Pre-mRNA-processing-splicing factor	2.80928	2.96e-11	1.63e-09
AT2G31130	NA	2.80653	3.24e-08	8.17e-07
AT3G03110	NA	2.80354	1.95e-06	2.94e-05
AT1G12530		2.79665	8.22e-05	0.00074556
AT3G02930	NA	2.79665	8.22e-05	0.00074556
AT5G13230	Tetratricopeptide repeat (TPR)-like superfamily protein	2.79665	8.22e-05	0.00074556
AT5G57565	Protein kinase superfamily protein	2.79665	8.22e-05	0.00074556
AT3G06880	NA	2.79572	1.71e-07	3.49e-06
AT1G13560	aminoalcoholphosphotransferase 1	2.79484	1.05e-26	9.91e-24
AT2G43140	NA	2.78582	9.75e-09	2.79e-07
AT1G14640	SWAP (Suppressor-of-White-APricot)/surp domain-containing protein	2.77421	4.3e-12	3.08e-10
AT1G55690	Sec14p-like phosphatidylinositol transfer family protein	2.76328	2.34e-13	2.39e-11
AT3G57920	squamosa promoter binding protein-like 15	2.75982	0.00268219	0.0142179
AT5G17570	TatD related DNase	2.75982	0.00268219	0.0142179
AT2G22560	Kinase interacting (KIP1-like) family protein	2.75834	0.000128569	0.00109706
AT2G30280	NA	2.75834	0.000128569	0.00109706
AT4G14970		2.75834	0.000128569	0.00109706
AT1G62130	AAA-type ATPase family protein	2.75758	2.16e-05	0.000236379
AT5G22220	E2F transcription factor 1	2.75712	2.87e-06	4.12e-05
AT2G17140	Pentatricopeptide repeat (PPR) superfamily protein	2.75659	6.58e-08	1.52e-06
AT5G24280	gamma-irradiation and mitomycin c induced 1	2.75618	6.26e-10	2.47e-08
AT1G79150	binding	2.75603	4.06e-11	2.15e-09
AT5G59610	Chaperone DnaJ-domain superfamily protein	2.73695	3.62e-07	6.7e-06
AT3G05130	NA	2.72961	3.38e-09	1.11e-07
AT5G63990	Inositol monophosphatase family protein	2.72961	3.38e-09	1.11e-07
AT2G32170	NA	2.72793	3.27e-05	0.000335796
AT2G17560	high mobility group B4	2.72139	7.87e-12	5.06e-10
AT3G56550	Pentatricopeptide repeat (PPR) superfamily protein	2.71898	0.000200837	0.00160904
AT4G23560	glycosyl hydrolase 9B15	2.71898	0.000200837	0.00160904
AT1G07050	CCT motif family protein	2.70884	1.02e-22	5.09e-20
AT1G16570	UDP-Glycosyltransferase superfamily protein	2.70131	0.00423033	0.0209008
AT1G49520	SWIB complex BAF60b domain-containing protein	2.70131	0.00423033	0.0209008
AT1G65570	Pectin lyase-like superfamily protein	2.70131	0.00423033	0.0209008
AT3G20730	NA	2.70131	0.00423033	0.0209008
AT4G28840		2.70131	0.00423033	0.0209008
AT5G08600	U3 ribonucleoprotein (Utp) family protein	2.69766	3.27e-05	0.000335796
AT5G59480	Haloacid dehalogenase-like hydrolase (HAD) superfamily protein	2.68827	7.91e-18	1.84e-15
AT2G21150	XAP5 family protein	2.68718	1.91e-07	3.84e-06
AT1G17360		2.68479	2.37e-16	4.03e-14
AT5G12230		2.68472	1.72e-10	7.84e-09
ATCG00780	ribosomal protein L14	2.6807	8.77e-29	1.2e-25
AT1G05700	Leucine-rich repeat transmembrane protein kinase protein	2.67852	0.000313333	0.0023236
AT5G59210	myosin heavy chain-related	2.67852	0.000313333	0.0023236
AT3G61570	GRIP-related ARF-binding domain-containing protein 1	2.67569	7.68e-07	1.3e-05
AT4G27100	Ypt/Rab-GAP domain of gyp1p superfamily protein	2.67569	7.68e-07	1.3e-05
AT5G56360	calmodulin-binding protein	2.67569	7.68e-07	1.3e-05
AT2G21380	Kinesin motor family protein	2.67362	1.79e-14	2.35e-12
AT1G74350	Intron maturase, type II family protein	2.66884	6.69e-13	6.04e-11
AT3G20395	NA	2.66674	4.94e-05	0.000477748
AT3G22830	NA	2.66558	5.49e-26	4.18e-23
AT1G15200	protein-protein interaction regulator family protein	2.6616	7.69e-16	1.21e-13
AT4G09890	Protein of unknown function (DUF3511)	2.65962	2.63e-13	2.64e-11
AT2G41310	NA	2.65305	1.76e-10	8e-09
AT5G53930		2.64854	4.16e-08	1e-06
AT3G66652	fip1 motif-containing protein	2.64648	1.73e-08	4.65e-07
AT2G16860	GCIP-interacting family protein	2.64535	3.35e-13	3.25e-11
AT1G73360	homeodomain GLABROUS 11	2.64032	0.00664724	0.0301673
AT3G05400	NA	2.64032	0.00664724	0.0301673
AT3G13210	NA	2.64032	0.00664724	0.0301673
AT3G28170	NA	2.64032	0.00664724	0.0301673
AT3G59190	F-box/RNI-like superfamily protein	2.64032	0.00664724	0.0301673
AT4G11690	Pentatricopeptide repeat (PPR-like) superfamily protein	2.64032	0.00664724	0.0301673
AT5G06620	SET domain protein 38	2.64032	0.00664724	0.0301673
AT5G15340	Pentatricopeptide repeat (PPR) superfamily protein	2.64032	0.00664724	0.0301673
AT5G40840	Rad21/Rec8-like family protein	2.64032	0.00664724	0.0301673
AT5G52910	timeless family protein	2.64032	0.00664724	0.0301673
AT5G56130	Transducin/WD40 repeat-like superfamily protein	2.64032	0.00664724	0.0301673
AT3G61160	Protein kinase superfamily protein	2.63689	0.000313333	0.0023236
AT2G27470	nuclear factor Y, subunit B11	2.63407	1.35e-05	0.000157419
AT3G12340	NA	2.63407	1.35e-05	0.000157419
AT5G22080	Chaperone DnaJ-domain superfamily protein	2.63245	5.88e-08	1.37e-06
AT4G05520	EPS15 homology domain 2	2.63191	3.17e-09	1.05e-07
AT1G62310	transcription factor jumonji (jmjC) domain-containing protein	2.62518	5.45e-15	7.78e-13
AT1G03080	kinase interacting (KIP1-like) family protein	2.62163	7.79e-20	2.54e-17
AT1G14460	AAA-type ATPase family protein	2.62136	1.26e-10	5.9e-09
AT1G65660	Pre-mRNA splicing Prp18-interacting factor	2.61887	4.36e-09	1.38e-07
AT3G45850	P-loop containing nucleoside triphosphate hydrolases superfamily protein	2.61426	5.52e-07	9.69e-06
AT5G53880		2.61426	5.52e-07	9.69e-06
AT1G54217	Ribosomal protein L18ae family	2.60815	1.98e-05	0.000218978
AT1G77580	Plant protein of unknown function (DUF869)	2.60305	3.33e-08	8.34e-07
AT3G56400	WRKY DNA-binding protein 70	2.60283	0.000112452	0.000976863
AT4G34560		2.60001	3.83e-12	2.77e-10
AT3G11720	NA	2.59584	2.75e-09	9.27e-08
AT4G16680	P-loop containing nucleoside triphosphate hydrolases superfamily protein	2.59454	1.51e-22	7.42e-20
AT1G47720	Primosome PriB/single-strand DNA-binding	2.59403	0.000488104	0.00339555
AT2G46400	NA	2.59403	0.000488104	0.00339555
AT4G29230	NAC domain containing protein 75	2.59403	0.000488104	0.00339555
AT5G02470	Transcription factor DP	2.59403	0.000488104	0.00339555
AT3G04560	NA	2.58978	8.07e-12	5.17e-10
AT4G37920		2.5871	3.94e-11	2.09e-09
AT5G57120		2.58659	2.08e-13	2.16e-11
AT4G05330	ARF-GAP domain 13	2.58368	3.73e-09	1.21e-07
AT1G27940	P-glycoprotein 13	2.57664	0.0103994	0.0436347
AT1G60030	nucleobase-ascorbate transporter 7	2.57664	0.0103994	0.0436347
AT4G14147	protein binding	2.57664	0.0103994	0.0436347
AT3G12860	NA	2.57638	1.12e-06	1.82e-05
AT1G56350	Peptide chain release factor 2	2.56979	0.000112452	0.000976863
AT5G54910	DEA(D/H)-box RNA helicase family protein	2.56908	5.14e-11	2.64e-09
AT1G16540	molybdenum cofactor sulfurase (LOS5) (ABA3)	2.56743	3.45e-06	4.83e-05
AT3G18480	NA	2.56743	3.45e-06	4.83e-05
AT2G14170	aldehyde dehydrogenase 6B2	2.56029	1.05e-11	6.52e-10
AT1G72330	alanine aminotransferase 2	2.5581	3.57e-14	4.4e-12
AT1G13480	Protein of unknown function (DUF1262)	2.54985	0.000758987	0.00491576
AT2G45080	NA	2.54985	0.000758987	0.00491576
AT5G07690	myb domain protein 29	2.54985	0.000758987	0.00491576
AT5G10800	RNA recognition motif (RRM)-containing protein	2.54985	0.000758987	0.00491576
AT1G08260	DNA polymerase epsilon catalytic subunit	2.54303	8.91e-08	1.98e-06
AT1G44900	minichromosome maintenance (MCM2/3/5) family protein	2.53807	1.56e-08	4.26e-07
AT1G26660	Prefoldin chaperone subunit family protein	2.53597	0.00016937	0.00138823
AT1G75670	DNA-directed RNA polymerases	2.53597	0.00016937	0.00138823
AT5G38730	Tetratricopeptide repeat (TPR)-like superfamily protein	2.53597	0.00016937	0.00138823
AT4G36540	BR enhanced expression 2	2.53195	3.3e-07	6.18e-06
AT5G16180	ortholog of maize chloroplast splicing factor CRS1	2.5252	2.82e-10	1.21e-08
AT1G72250	Di-glucose binding protein with Kinesin motor domain	2.52174	7.29e-06	9.24e-05
AT2G31320	NA	2.52174	7.29e-06	9.24e-05
AT2G35480	NA	2.52174	7.29e-06	9.24e-05
AT3G23790	NA	2.52174	7.29e-06	9.24e-05
AT1G61460	S-locus protein kinase, putative	2.51003	0.00639309	0.0293295
AT2G31900	NA	2.51003	0.00639309	0.0293295
AT3G27000	NA	2.51003	0.00639309	0.0293295
AT4G15030		2.51003	0.00639309	0.0293295
AT4G33280	AP2/B3-like transcriptional factor family protein	2.51003	0.00639309	0.0293295
AT5G35410	Protein kinase superfamily protein	2.51003	0.00639309	0.0293295
AT3G51880	high mobility group B1	2.50688	6.56e-13	5.96e-11
AT1G72990	beta-galactosidase 17	2.50428	0.00117769	0.00711494
AT4G32840	phosphofructokinase 6	2.50134	0.000254748	0.00196185
AT3G01320	NA	2.49866	1.15e-14	1.53e-12
AT2G01090	Ubiquinol-cytochrome C reductase hinge protein	2.49834	7.29e-06	9.24e-05
AT3G48670	XH/XS domain-containing protein	2.49834	7.29e-06	9.24e-05
AT2G40660	NA	2.49748	3.25e-06	4.59e-05
AT5G30495	Fcf2 pre-rRNA processing protein	2.49748	3.25e-06	4.59e-05
AT1G60220	UB-like protease 1D	2.49558	1.72e-08	4.63e-07
AT5G47240	nudix hydrolase homolog 8	2.49558	1.72e-08	4.63e-07
AT4G32240		2.49486	4.94e-10	2e-08
AT5G27230	Frigida-like protein	2.47706	4.62e-06	6.24e-05
AT5G49110		2.47706	4.62e-06	6.24e-05
AT1G55750	BSD domain (BTF2-like transcription factors, Synapse-associated proteins and DOS2-like proteins)	2.47107	3.79e-05	0.000379974
AT3G18100	NA	2.47107	3.79e-05	0.000379974
AT5G40270	HD domain-containing metal-dependent phosphohydrolase family protein	2.47107	3.79e-05	0.000379974
AT5G56370	F-box/RNI-like/FBD-like domains-containing protein	2.47107	3.79e-05	0.000379974
AT2G36360	NA	2.46585	0.000382556	0.00276441
AT2G43080	NA	2.46585	0.000382556	0.00276441
AT3G14460	NA	2.46585	0.000382556	0.00276441
AT4G27370	P-loop containing nucleoside triphosphate hydrolases superfamily protein	2.46585	0.000382556	0.00276441
AT1G02010	secretory 1A	2.46083	9.3e-07	1.54e-05
AT1G04730	P-loop containing nucleoside triphosphate hydrolases superfamily protein	2.45722	0.00182283	0.0103019
AT1G51520	RNA-binding (RRM/RBD/RNP motifs) family protein	2.45722	0.00182283	0.0103019
AT4G29540	bacterial transferase hexapeptide repeat-containing protein	2.45722	0.00182283	0.0103019
AT1G10320	Zinc finger C-x8-C-x5-C-x3-H type family protein	2.45635	4.62e-06	6.24e-05
AT4G36580	AAA-type ATPase family protein	2.45038	5.15e-09	1.6e-07
AT1G36280	L-Aspartase-like family protein	2.44804	4.6e-07	8.26e-06
AT3G01800	NA	2.44804	4.6e-07	8.26e-06
AT5G59840	Ras-related small GTP-binding family protein	2.44201	5.65e-05	0.000538335
AT1G10610	basic helix-loop-helix (bHLH) DNA-binding superfamily protein	2.44018	0.00639309	0.0293295
AT1G70650	Ran BP2/NZF zinc finger-like superfamily protein	2.44018	0.00639309	0.0293295
AT2G47520	NA	2.44018	0.00639309	0.0293295
AT5G02580	Plant protein 1589 of unknown function	2.44018	0.00639309	0.0293295
AT5G03790	homeobox 51	2.44018	0.00639309	0.0293295
AT5G15510	TPX2 (targeting protein for Xklp2) protein family	2.44018	0.00639309	0.0293295
AT5G45540	Protein of unknown function (DUF594)	2.44018	0.00639309	0.0293295
AT5G55640		2.44018	0.00639309	0.0293295
AT2G17525	Pentatricopeptide repeat (PPR) superfamily protein	2.43158	4.6e-07	8.26e-06
AT4G08210	Pentatricopeptide repeat (PPR-like) superfamily protein	2.43158	4.6e-07	8.26e-06
AT2G43370	NA	2.42947	0.00057344	0.00390544
AT3G49290	ABL interactor-like protein 2	2.42947	0.00057344	0.00390544
AT5G45530	Protein of unknown function (DUF594)	2.42947	0.00057344	0.00390544
AT5G55820		2.42947	0.00057344	0.00390544
AT3G28030	NA	2.42918	5.85e-08	1.37e-06
AT2G40430	NA	2.42076	7.64e-11	3.75e-09
AT4G04370	Tetratricopeptide repeat (TPR)-like superfamily protein	2.41493	6.39e-07	1.1e-05
AT5G07790		2.41236	8.39e-05	0.000755924
AT1G26760	SET domain protein 35	2.40858	0.00182283	0.0103019
AT1G60470	galactinol synthase 4	2.40858	0.00182283	0.0103019
AT3G27610	NA	2.40858	0.00182283	0.0103019
AT4G39770	Haloacid dehalogenase-like hydrolase (HAD) superfamily protein	2.40858	0.00182283	0.0103019
AT5G16600	myb domain protein 43	2.40858	0.00182283	0.0103019
AT5G48240		2.4039	1.26e-10	5.91e-09
AT5G08080	syntaxin of plants 132	2.40174	7.95e-08	1.78e-06
AT5G17070		2.40174	7.95e-08	1.78e-06
AT1G76700	DNAJ heat shock N-terminal domain-containing protein	2.40142	1.56e-13	1.67e-11
AT2G38250	NA	2.40076	3.25e-05	0.000333774
AT1G10490	Domain of unknown function (DUF1726) ;Putative ATPase (DUF699)	2.39675	2.79e-08	7.16e-07
AT1G58025	DNA-binding bromodomain-containing protein	2.39246	2.03e-07	4.06e-06
AT1G53920	GDSL-motif lipase 5	2.39237	5.8e-06	7.58e-05
AT5G66550	Maf-like protein	2.39215	0.00057344	0.00390544
AT1G19050	response regulator 7	2.38878	5.92e-13	5.39e-11
AT5G37190	COP1-interacting protein 4	2.38782	1.08e-07	2.35e-06
AT5G41740	Disease resistance protein (TIR-NBS-LRR class) family	2.38555	1.22e-11	7.45e-10
AT1G34150	Pseudouridine synthase family protein	2.38209	8.39e-05	0.000755924
AT5G19480		2.38209	8.39e-05	0.000755924
AT5G25070		2.38154	3.29e-13	3.19e-11
AT5G57110	autoinhibited Ca2+ -ATPase, isoform 8	2.37836	5.21e-26	4.08e-23
AT1G66920	Protein kinase superfamily protein	2.3753	3.25e-05	0.000333774
AT3G16230	NA	2.3753	3.25e-05	0.000333774
AT5G39900	Small GTP-binding protein	2.3753	3.25e-05	0.000333774
AT3G04980	NA	2.3704	5.8e-06	7.58e-05
AT5G60100	pseudo-response regulator 3	2.3704	5.8e-06	7.58e-05
AT1G74250	DNAJ heat shock N-terminal domain-containing protein	2.36975	3e-14	3.82e-12
AT1G16300	glyceraldehyde-3-phosphate dehydrogenase of plastid 2	2.36678	0.0103193	0.0433717
AT1G31460		2.36678	0.0103193	0.0433717
AT2G24190	NAD(P)-binding Rossmann-fold superfamily protein	2.36678	0.0103193	0.0433717
AT2G24690	Transcriptional factor B3 family protein	2.36678	0.0103193	0.0433717
AT2G40320	NA	2.36678	0.0103193	0.0433717
AT5G01445		2.36678	0.0103193	0.0433717
AT5G10320		2.36678	0.0103193	0.0433717
AT5G63750	RING/U-box superfamily protein	2.36678	0.0103193	0.0433717
AT1G78780	pathogenesis-related family protein	2.35823	0.0028132	0.0147611
AT2G18250	4-phosphopantetheine adenylyltransferase	2.35823	0.0028132	0.0147611
AT3G10620	NA	2.35823	0.0028132	0.0147611
AT3G20860	NA	2.35823	0.0028132	0.0147611
AT3G25010	NA	2.35823	0.0028132	0.0147611
AT3G51090	Protein of unknown function (DUF1640)	2.35823	0.0028132	0.0147611
AT5G41130	Esterase/lipase/thioesterase family protein	2.35823	0.0028132	0.0147611
AT5G58970	uncoupling protein 2	2.35823	0.0028132	0.0147611
AT3G54010	FKBP-type peptidyl-prolyl cis-trans isomerase family protein	2.35547	8.19e-09	2.39e-07
AT2G01640		2.35384	0.000857787	0.00543622
AT2G27610	Tetratricopeptide repeat (TPR)-like superfamily protein	2.35384	0.000857787	0.00543622
AT4G19350	embryo defective 3006	2.35384	0.000857787	0.00543622
AT4G26660		2.35384	0.000857787	0.00543622
AT5G02400	pol-like 2	2.35384	0.000857787	0.00543622
AT5G65930	kinesin-like calmodulin-binding protein (ZWICHEL)	2.3528	5.06e-10	2.04e-08
AT3G60360	embryo sac development arrest 14	2.35117	0.000124562	0.00106585
AT5G08760		2.35117	0.000124562	0.00106585
AT5G60250	zinc finger (C3HC4-type RING finger) family protein	2.3506	1.6e-14	2.11e-12
AT3G06420	NA	2.34938	4.71e-05	0.000460315
AT5G28400		2.34635	7.7e-07	1.3e-05
AT4G02030	Vps51/Vps67 family (components of vesicular transport) protein	2.34574	3.85e-07	7.08e-06
AT1G02330		2.34417	1.09e-08	3.08e-07
AT1G17130	Family of unknown function (DUF572)	2.33568	1.86e-11	1.09e-09
AT5G55990	calcineurin B-like protein 2	2.33077	1.26e-07	2.69e-06
AT4G02660	Beige/BEACH domain ;WD domain, G-beta repeat protein	2.32726	5.21e-06	6.94e-05
AT2G45060	NA	2.32542	1.2e-05	0.000142342
AT1G16810		2.32499	1.33e-12	1.11e-10
AT5G40060	Disease resistance protein (NBS-LRR class) family	2.31985	2.46e-08	6.39e-07
AT5G55860	Plant protein of unknown function (DUF827)	2.31985	2.46e-08	6.39e-07
AT3G05830	NA	2.31957	0.000184687	0.00149406
AT3G11080	NA	2.31957	0.000184687	0.00149406
AT3G24715	NA	2.31957	0.000184687	0.00149406
AT5G19300		2.31957	0.000184687	0.00149406
AT5G04250	Cysteine proteinases superfamily protein	2.31796	4.36e-18	1.09e-15
AT4G30870	Restriction endonuclease, type II-like superfamily protein	2.31449	0.00128011	0.00760961
AT3G15220	NA	2.31374	7.31e-07	1.25e-05
AT3G24840	NA	2.31134	4.67e-12	3.27e-10
AT1G80810	Tudor/PWWP/MBT superfamily protein	2.3108	1.51e-06	2.36e-05
AT5G03905	Iron-sulphur cluster biosynthesis family protein	2.3108	1.51e-06	2.36e-05
AT1G24880	UDP-3-O-acyl N-acetylglycosamine deacetylase family protein	2.30759	1.99e-12	1.57e-10
AT2G43190	NA	2.30607	0.00432709	0.0212983
AT4G25434	nudix hydrolase homolog 10	2.30607	0.00432709	0.0212983
AT5G13080	WRKY DNA-binding protein 75	2.30607	0.00432709	0.0212983
AT1G54410	dehydrin family protein	2.30335	7.56e-26	5.6e-23
AT5G08190	nuclear factor Y, subunit B12	2.30137	2.36e-07	4.61e-06
AT5G27240	DNAJ heat shock N-terminal domain-containing protein	2.30089	7.35e-09	2.18e-07
AT5G03330	Cysteine proteinases superfamily protein	2.29609	9.87e-05	0.00087247
AT5G37500	gated outwardly-rectifying K+ channel	2.29269	2.11e-06	3.15e-05
AT2G26990	proteasome family protein	2.29241	8.78e-12	5.59e-10
AT1G45231	S-adenosyl-L-methionine-dependent methyltransferases superfamily protein	2.28727	0.000273436	0.00208063
AT2G38320	NA	2.28727	0.000273436	0.00208063
AT3G28540	NA	2.28727	0.000273436	0.00208063
AT5G51540	Zincin-like metalloproteases family protein	2.28727	0.000273436	0.00208063
AT3G57710	Protein kinase superfamily protein	2.28645	3.23e-07	6.06e-06
AT2G37678	NA	2.28101	1.39e-06	2.19e-05
AT5G51230	VEFS-Box of polycomb protein	2.28003	2.01e-09	7.01e-08
AT1G44835	YbaK/aminoacyl-tRNA synthetase-associated domain	2.279	2.47e-05	0.00026563
AT2G46225	NA	2.279	2.47e-05	0.00026563
AT5G48680	Sterile alpha motif (SAM) domain-containing protein	2.279	2.47e-05	0.00026563
AT1G71490	Tetratricopeptide repeat (TPR)-like superfamily protein	2.27718	1.69e-07	3.46e-06
AT5G50100	Putative thiol-disulphide oxidoreductase DCC	2.27454	3e-13	2.95e-11
AT1G01760	adenosine deaminases;RNA binding;RNA binding;adenosine deaminases	2.27403	0.00190528	0.0106686
AT4G33620	Cysteine proteinases superfamily protein	2.27403	0.00190528	0.0106686
AT5G08020	RPA70-kDa subunit B	2.27403	0.00190528	0.0106686
AT2G02570	nucleic acid binding;RNA binding	2.2729	2.67e-10	1.15e-08
AT5G66530	Galactose mutarotase-like superfamily protein	2.27118	2.37e-12	1.82e-10
AT4G08310		2.26929	5.94e-08	1.38e-06
AT4G09750	NAD(P)-binding Rossmann-fold superfamily protein	2.26567	8.7e-10	3.32e-08
AT1G64060	respiratory burst oxidase protein F	2.2643	8.94e-11	4.35e-09
AT5G11390	WPP domain-interacting protein 1	2.25612	4.42e-07	7.97e-06
AT1G17690		2.25577	2.95e-06	4.22e-05
AT1G64330	myosin heavy chain-related	2.25577	2.95e-06	4.22e-05
AT1G06550	ATP-dependent caseinolytic (Clp) protease/crotonase family protein	2.25522	2.47e-05	0.00026563
AT1G77310		2.25522	2.47e-05	0.00026563
AT2G31725	NA	2.25422	0.00040416	0.00289534
AT4G15730	CW-type Zinc Finger	2.25422	0.00040416	0.00289534
AT1G71950	Proteinase inhibitor, propeptide	2.25317	1.68e-22	7.94e-20
AT1G16040		2.25195	0.00662995	0.0301438
AT3G52530	Protein kinase superfamily protein	2.25195	0.00662995	0.0301438
AT4G01430	nodulin MtN21 /EamA-like transporter family protein	2.25195	0.00662995	0.0301438
AT5G40530	S-adenosyl-L-methionine-dependent methyltransferases superfamily protein	2.25195	0.00662995	0.0301438
AT5G45040	Cytochrome c	2.25195	0.00662995	0.0301438
AT5G56810	F-box/RNI-like/FBD-like domains-containing protein	2.25195	0.00662995	0.0301438
AT5G59650	Leucine-rich repeat protein kinase family protein	2.25195	0.00662995	0.0301438
AT4G19440	Tetratricopeptide repeat (TPR)-like superfamily protein	2.25043	5.91e-08	1.38e-06
AT3G24310	NA	2.24752	1.91e-06	2.89e-05
AT1G04190	Tetratricopeptide repeat (TPR)-like superfamily protein	2.24525	2.22e-08	5.88e-07
AT1G13000	Protein of unknown function (DUF707)	2.24498	1.46e-05	0.000168151
AT5G60210	ROP interactive partner 5	2.24448	1.3e-11	7.88e-10
AT1G69670	cullin 3B	2.24342	6.19e-11	3.11e-09
AT5G56190	Transducin/WD40 repeat-like superfamily protein	2.24296	5.15e-12	3.54e-10
AT3G18640	NA	2.24147	3.51e-14	4.36e-12
AT3G01600	NA	2.24077	0.000142624	0.0012024
AT3G56570	SET domain-containing protein	2.24077	0.000142624	0.0012024
AT4G27690	vacuolar protein sorting 26B	2.24077	0.000142624	0.0012024
AT5G23760	Copper transport protein family	2.24077	0.000142624	0.0012024
AT3G01160	NA	2.24069	5.42e-10	2.17e-08
AT4G35360	Uncharacterised conserved protein (UCP030210)	2.23695	4.13e-06	5.66e-05
AT5G22820	ARM repeat superfamily protein	2.23695	4.13e-06	5.66e-05
AT1G47600	beta glucosidase 34	2.2324	0.00190528	0.0106686
AT2G26970	Polynucleotidyl transferase, ribonuclease H-like superfamily protein	2.2324	0.00190528	0.0106686
AT5G50335		2.2324	0.00190528	0.0106686
AT5G57080		2.2324	0.00190528	0.0106686
AT4G21190	Pentatricopeptide repeat (PPR) superfamily protein	2.23103	3.55e-05	0.000359912
AT1G32700	PLATZ transcription factor family protein	2.22778	1.91e-12	1.52e-10
AT2G45460	NA	2.22515	8.27e-07	1.39e-05
AT1G08580		2.22492	1.06e-10	5.09e-09
AT1G66840	Plant protein of unknown function (DUF827)	2.22492	1.06e-10	5.09e-09
AT2G34160	NA	2.22366	2.05e-05	0.000225483
AT5G63880	SNF7 family protein	2.22366	2.05e-05	0.000225483
AT3G62550	Adenine nucleotide alpha hydrolases-like superfamily protein	2.22324	8.41e-22	3.66e-19
AT1G17665		2.22278	9.53e-11	4.63e-09
AT1G17820	Putative integral membrane protein conserved region (DUF2404)	2.22077	2.35e-09	8.07e-08
AT1G21730	P-loop containing nucleoside triphosphate hydrolases superfamily protein	2.22069	5.62e-07	9.83e-06
AT2G14680	myosin heavy chain-related	2.2204	0.00040416	0.00289534
AT3G15080	NA	2.2204	0.00040416	0.00289534
AT5G22500	fatty acid reductase 1	2.2204	0.00040416	0.00289534
AT4G33980		2.22013	1.78e-23	1.04e-20
AT2G02410		2.21788	5.78e-06	7.55e-05
AT5G49960		2.21229	0.000205848	0.00164438
AT3G58680	multiprotein bridging factor 1B	2.21112	4.99e-19	1.47e-16
AT3G23020	NA	2.21081	3.87e-08	9.43e-07
AT2G27020	20S proteasome alpha subunit G1	2.20941	1.13e-06	1.83e-05
AT3G22690	NA	2.20941	1.13e-06	1.83e-05
AT2G18220	Noc2p family	2.20612	1.17e-08	3.26e-07
AT5G28080	Protein kinase superfamily protein	2.2035	1.93e-07	3.87e-06
AT3G15840	NA	2.20324	4.74e-17	9.29e-15
AT5G65450	ubiquitin-specific protease 17	2.20202	2.89e-05	0.000301088
AT3G19370	NA	2.19736	3.83e-08	9.35e-07
AT1G08600	P-loop containing nucleoside triphosphate hydrolases superfamily protein	2.1958	9e-12	5.7e-10
AT2G36740	NA	2.19572	0.00662995	0.0301438
AT3G56270	Plant protein of unknown function (DUF827)	2.19572	0.00662995	0.0301438
AT5G55520		2.19572	0.00662995	0.0301438
AT3G53990	Adenine nucleotide alpha hydrolases-like superfamily protein	2.19463	4.71e-21	1.77e-18
AT1G03830	guanylate-binding family protein	2.18997	2.58e-07	4.99e-06
AT2G45320	NA	2.18954	0.00282728	0.0148208
AT3G46180	UDP-galactose transporter 5	2.18954	0.00282728	0.0148208
AT1G02300	Cysteine proteinases superfamily protein	2.18577	0.00059626	0.00403333
AT1G31050	basic helix-loop-helix (bHLH) DNA-binding superfamily protein	2.18577	0.00059626	0.00403333
AT2G25480	TPX2 (targeting protein for Xklp2) protein family	2.18577	0.00059626	0.00403333
AT2G28130		2.18577	0.00059626	0.00403333
AT4G02110	transcription coactivators	2.18577	0.00059626	0.00403333
AT2G34730	NA	2.18532	2.67e-11	1.49e-09
AT5G54190	protochlorophyllide oxidoreductase A	2.18324	0.000296643	0.00221964
AT3G62620	sucrose-phosphatase-related	2.18142	7.28e-05	0.000670651
AT1G22060		2.18056	2.63e-15	3.84e-13
AT1G05320		2.18004	4.05e-05	0.000402891
AT3G03640	NA	2.17958	4.66e-18	1.14e-15
AT2G16270		2.17811	4.98e-06	6.68e-05
AT2G26580	plant-specific transcription factor YABBY family protein	2.17552	8.9e-08	1.97e-06
AT2G43650	NA	2.17519	5.01e-08	1.19e-06
AT1G56460	HIT zinc finger ;PAPA-1-like conserved region	2.17491	1.97e-08	5.23e-07
AT3G57230	AGAMOUS-like 16	2.17309	6.27e-11	3.15e-09
AT1G62780		2.16113	2.11e-06	3.15e-05
AT2G43280	NA	2.16023	6.85e-06	8.75e-05
AT3G27930	NA	2.16023	6.85e-06	8.75e-05
AT1G49560	Homeodomain-like superfamily protein	2.15912	1.13e-05	0.000134977
AT4G01880	methyltransferases	2.15912	1.13e-05	0.000134977
AT4G35570	high mobility group B5	2.15912	1.13e-05	0.000134977
AT2G16365	F-box family protein	2.15812	2.75e-22	1.28e-19
AT5G42400	SET domain protein 25	2.1562	4.46e-09	1.41e-07
AT5G66130	RADIATION SENSITIVE 17	2.15595	7.28e-05	0.000670651
AT5G44572		2.15371	3.33e-08	8.34e-07
AT2G26810	Putative methyltransferase family protein	2.15359	0.000426762	0.00301782
AT2G41550	NA	2.15359	0.000426762	0.00301782
AT4G14230	CBS domain-containing protein with a domain of unknown function (DUF21)	2.15307	8.26e-14	9.52e-12
AT1G50000	methyltransferases	2.15029	0.000877812	0.00553244
AT3G04160	NA	2.15029	0.000877812	0.00553244
AT4G12120	Sec1/munc18-like (SM) proteins superfamily	2.15029	0.000877812	0.00553244
AT4G21940	calcium-dependent protein kinase 15	2.15029	0.000877812	0.00553244
AT5G62550		2.15029	0.000877812	0.00553244
AT1G18800	NAP1-related protein 2	2.14681	1.38e-06	2.18e-05
AT1G80750	Ribosomal protein L30/L7 family protein	2.14681	1.38e-06	2.18e-05
AT4G18260	Cytochrome b561/ferric reductase transmembrane protein family	2.14588	1.05e-08	2.98e-07
AT1G02950	glutathione S-transferase F4	2.14536	0.00188767	0.0106034
AT1G60640		2.14536	0.00188767	0.0106034
AT3G15130	NA	2.14536	0.00188767	0.0106034
AT5G41570	WRKY DNA-binding protein 24	2.14536	0.00188767	0.0106034
AT4G10920	transcriptional coactivator p15 (PC4) family protein (KELP)	2.14337	7.87e-10	3.03e-08
AT1G04590		2.13898	1.57e-05	0.000179894
AT5G63560	HXXXD-type acyl-transferase family protein	2.13898	1.57e-05	0.000179894
AT1G29840	alpha/beta-Hydrolases superfamily protein	2.13721	0.0101133	0.0426957
AT1G32930	Galactosyltransferase family protein	2.13721	0.0101133	0.0426957
AT2G25350	Phox (PX) domain-containing protein	2.13721	0.0101133	0.0426957
AT3G04020	NA	2.13721	0.0101133	0.0426957
AT3G05230	NA	2.13721	0.0101133	0.0426957
AT3G14760	NA	2.13721	0.0101133	0.0426957
AT5G18780	F-box/RNI-like superfamily protein	2.13721	0.0101133	0.0426957
AT5G20970	HSP20-like chaperones superfamily protein	2.13721	0.0101133	0.0426957
AT5G25790	Tesmin/TSO1-like CXC domain-containing protein	2.13721	0.0101133	0.0426957
AT5G42880	Plant protein of unknown function (DUF827)	2.13721	0.0101133	0.0426957
AT5G48530		2.13721	0.0101133	0.0426957
AT4G02710	Kinase interacting (KIP1-like) family protein	2.13572	7.87e-10	3.03e-08
AT5G12220	las1-like family protein	2.13434	1.73e-08	4.66e-07
AT4G36640	Sec14p-like phosphatidylinositol transfer family protein	2.13157	1.86e-06	2.82e-05
AT1G53590	Calcium-dependent lipid-binding (CaLB domain) family protein	2.13132	4.02e-10	1.66e-08
AT4G37120	Pre-mRNA splicing Prp18-interacting factor	2.13124	1.41e-12	1.16e-10
AT1G77010	Pentatricopeptide repeat (PPR) superfamily protein	2.13003	0.000104191	0.000914665
AT3G55580	Regulator of chromosome condensation (RCC1) family protein	2.12867	3.34e-22	1.53e-19
AT3G17420	NA	2.12803	2.89e-06	4.14e-05
AT5G25360		2.12709	2.04e-07	4.07e-06
AT1G08040	Protein of unknown function (DUF707)	2.12332	0.000426762	0.00301782
AT5G52230	methyl-CPG-binding domain protein 13	2.12332	0.000426762	0.00301782
AT3G03490	NA	2.11617	2.51e-06	3.66e-05
AT2G19950	golgin candidate 1	2.11472	2.04e-07	4.07e-06
AT1G43890	RAB GTPASE HOMOLOG B18	2.11395	1.97e-17	4.15e-15
AT5G60430	drug transmembrane transporters;antiporters	2.11391	0.00128926	0.00765235
AT1G43860	sequence-specific DNA binding transcription factors	2.11371	9.51e-13	8.2e-11
AT1G61820	beta glucosidase 46	2.11204	7.98e-05	0.00072728
AT2G03380	Pentatricopeptide repeat (PPR) superfamily protein	2.1052	1.29e-05	0.000151885
AT5G52380	VASCULAR-RELATED NAC-DOMAIN 6	2.1052	1.29e-05	0.000151885
AT5G23420	high-mobility group box 6	2.10364	0.000148835	0.00124746
AT3G02950	NA	2.10335	3.76e-08	9.22e-07
AT4G12610	transcription activators;DNA binding;RNA polymerase II transcription factors;catalytics;transcription initiation factors	2.10224	2.7e-07	5.18e-06
AT3G55510	Noc2p family	2.09987	9.03e-10	3.43e-08
AT1G48500	jasmonate-zim-domain protein 4	2.09979	0.00285251	0.0149188
AT1G55080		2.09979	0.00285251	0.0149188
AT2G34260	NA	2.09979	0.00285251	0.0149188
AT3G21465	NA	2.09979	0.00285251	0.0149188
AT4G11845	Interleukin-1 receptor-associated kinase 4 protein	2.09979	0.00285251	0.0149188
AT5G39970	catalytics	2.09979	0.00285251	0.0149188
AT5G57140	purple acid phosphatase 28	2.09979	0.00285251	0.0149188
AT1G65010	Plant protein of unknown function (DUF827)	2.09894	4.25e-13	4e-11
AT1G67300	Major facilitator superfamily protein	2.09785	2.19e-05	0.000239224
AT5G18240	myb-related protein 1	2.09729	7.51e-07	1.28e-05
AT1G30610	pentatricopeptide (PPR) repeat-containing protein	2.09537	9.47e-10	3.58e-08
AT1G06140	Pentatricopeptide repeat (PPR) superfamily protein	2.0924	0.000612799	0.00411374
AT3G08880	NA	2.0924	0.000612799	0.00411374
AT5G52280	Myosin heavy chain-related protein	2.0924	0.000612799	0.00411374
AT2G32320	NA	2.09156	1.12e-06	1.82e-05
AT5G42900	cold regulated gene 27	2.08919	1.59e-20	5.51e-18
AT2G45860	NA	2.08865	0.000111871	0.00097305
AT5G19310	Homeotic gene regulator	2.08865	0.000111871	0.00097305
AT1G55250	histone mono-ubiquitination 2	2.08638	1.77e-05	0.000200093
AT1G53800		2.08434	2.03e-13	2.12e-11
AT1G54575		2.08255	2.8e-11	1.56e-09
AT3G61140	26S proteasome, regulatory subunit Rpn7;Proteasome component (PCI) domain	2.07928	2.45e-12	1.87e-10
AT1G56300	Chaperone DnaJ-domain superfamily protein	2.07865	8.51e-19	2.41e-16
AT1G21270	wall-associated kinase 2	2.07697	4.69e-07	8.4e-06
AT2G19260	RING/FYVE/PHD zinc finger superfamily protein	2.0769	7.35e-06	9.29e-05
AT2G36370	NA	2.07684	3.06e-05	0.000317125
AT3G12915	NA	2.07675	0.000212314	0.00168817
AT4G11460	cysteine-rich RLK (RECEPTOR-like protein kinase) 30	2.07675	0.000212314	0.00168817
AT5G23870	Pectinacetylesterase family protein	2.07675	0.000212314	0.00168817
AT1G24095	Putative thiol-disulphide oxidoreductase DCC	2.07659	0.00128926	0.00765235
AT1G73830	BR enhanced expression 3	2.07659	0.00128926	0.00765235
AT2G34450	NA	2.07659	0.00128926	0.00765235
AT3G27980	NA	2.07659	0.00128926	0.00765235
AT5G40410	Tetratricopeptide repeat (TPR)-like superfamily protein	2.07659	0.00128926	0.00765235
AT3G14890	NA	2.07632	5.3e-17	1.02e-14
AT1G70200	RNA-binding (RRM/RBD/RNP motifs) family protein	2.07318	8.79e-13	7.7e-11
AT5G55310	DNA topoisomerase 1 beta	2.06805	1.28e-10	5.98e-09
AT4G08580	microfibrillar-associated protein-related	2.06731	2.43e-05	0.000262293
AT1G51100		2.06675	9.04e-10	3.43e-08
AT5G66030	Golgi-localized GRIP domain-containing protein	2.06595	1.8e-09	6.39e-08
AT5G60840		2.06486	0.000111871	0.00097305
AT1G10450	SIN3-like 6	2.06278	1.07e-09	3.99e-08
AT5G03420	5'-AMP-activated protein kinase-related	2.06096	8.15e-08	1.83e-06
AT5G27395	Mitochondrial inner membrane translocase complex, subunit Tim44-related protein	2.0608	0.000878105	0.00553301
AT5G43740	Disease resistance protein (CC-NBS-LRR class) family	2.05737	1.37e-12	1.13e-10
AT1G21160	eukaryotic translation initiation factor 2 (eIF-2) family protein	2.05671	6.02e-08	1.4e-06
AT1G79440	aldehyde dehydrogenase 5F1	2.05638	6.93e-12	4.55e-10
AT3G26020	NA	2.05559	1.07e-09	3.99e-08
AT5G54880	DTW domain-containing protein	2.05552	4.26e-05	0.00042135
AT5G39040	transporter associated with antigen processing protein 2	2.05509	1.33e-08	3.67e-07
AT2G02790	IQ-domain 29	2.05288	3.18e-08	8.02e-07
AT3G13800	NA	2.05285	6.13e-06	7.97e-05
AT5G27740	ATPase family associated with various cellular activities (AAA)	2.05285	6.13e-06	7.97e-05
AT1G30300	Metallo-hydrolase/oxidoreductase superfamily protein	2.05273	0.00429585	0.0211919
AT5G14550	Core-2/I-branching beta-1,6-N-acetylglucosaminyltransferase family protein	2.0494	3.07e-08	7.81e-07
AT1G50670	OTU-like cysteine protease family protein	2.04935	0.000302407	0.00225653
AT5G48560	basic helix-loop-helix (bHLH) DNA-binding superfamily protein	2.04935	0.000302407	0.00225653
AT5G16680	RING/FYVE/PHD zinc finger superfamily protein	2.049	3.34e-14	4.21e-12
AT4G23800	HMG (high mobility group) box protein	2.04068	0.000156542	0.00130053
AT1G29550	Eukaryotic initiation factor 4E protein	2.03828	0.00188854	0.0106034
AT1G61400	S-locus lectin protein kinase family protein	2.03828	0.00188854	0.0106034
AT4G20340	Transcription factor TFIIE, alpha subunit	2.03828	0.00188854	0.0106034
AT4G14760	kinase interacting (KIP1-like) family protein	2.03571	2.09e-11	1.21e-09
AT2G46790	NA	2.03401	1.75e-15	2.59e-13
AT5G14770	Tetratricopeptide repeat (TPR)-like superfamily protein	2.03216	3.62e-06	5.04e-05
AT1G77120	alcohol dehydrogenase 1	2.03185	2.61e-20	8.82e-18
AT3G28640	NA	2.02849	0.000608709	0.00410033
AT3G55520	FKBP-like peptidyl-prolyl cis-trans isomerase family protein	2.02849	0.000608709	0.00410033
AT4G00520	Acyl-CoA thioesterase family protein	2.02849	0.000608709	0.00410033
AT1G16890	ubiquitin-conjugating enzyme 36	2.02833	1.37e-07	2.89e-06
AT1G43670	Inositol monophosphatase family protein	2.02828	4.38e-12	3.11e-10
AT2G43100	NA	2.02702	4.32e-11	2.26e-09
AT1G11530	C-terminal cysteine residue is changed to a serine 1	2.02553	1.08e-10	5.17e-09
AT4G33740		2.02497	7.21e-12	4.71e-10
AT5G48110	Terpenoid cyclases/Protein prenyltransferases superfamily protein	2.02389	1.37e-05	0.000159228
AT5G27330	Prefoldin chaperone subunit family protein	2.02378	2.14e-10	9.51e-09
AT3G62080	SNF7 family protein	2.02143	0.000302407	0.00225653
AT5G56280	COP9 signalosome subunit 6A	2.02012	5.77e-06	7.55e-05
AT3G05270	NA	2.01958	3.54e-07	6.57e-06
AT3G51100		2.01958	3.54e-07	6.57e-06
AT2G27170	Structural maintenance of chromosomes (SMC) family protein	2.01928	2.68e-08	6.9e-07
AT4G19120	S-adenosyl-L-methionine-dependent methyltransferases superfamily protein	2.01422	5.29e-17	1.02e-14
AT5G45840	Leucine-rich repeat protein kinase family protein	2.01416	1.63e-06	2.5e-05
AT1G23280	MAK16 protein-related	2.0119	8.23e-05	0.00074556
AT2G31840	NA	2.01177	1.42e-06	2.23e-05
AT1G25054	UDP-3-O-acyl N-acetylglycosamine deacetylase family protein	2.01166	2.59e-10	1.13e-08
AT2G26660	SPX domain gene 2	2.01049	1.84e-09	6.51e-08
AT1G02270	Calcium-binding endonuclease/exonuclease/phosphatase family	2.00795	2.25e-13	2.32e-11
AT1G78110		2.00578	1.86e-05	0.000207536
AT4G07990	Chaperone DnaJ-domain superfamily protein	2.00578	1.86e-05	0.000207536
AT5G48340		2.00524	6.54e-09	1.96e-07
AT4G34840	Phosphorylase superfamily protein	2.00408	0.00429585	0.0211919
AT4G11960	PGR5-like B	2.00347	5.77e-06	7.55e-05
AT4G37080	Protein of unknown function, DUF547	2.0033	1.84e-09	6.51e-08
AT4G23910		2.00242	1.88e-09	6.61e-08
AT4G17615	calcineurin B-like protein 1	2.00136	1.83e-14	2.39e-12
AT3G22790	NA	2.00104	3.39e-08	8.44e-07
AT3G23090	NA	1.99892	0.00275824	0.0145619
AT3G61170	Tetratricopeptide repeat (TPR)-like superfamily protein	1.99892	0.00275824	0.0145619
AT4G30480	Tetratricopeptide repeat (TPR)-like superfamily protein	1.99837	1.42e-06	2.23e-05
AT1G70060	SIN3-like 4	1.99745	8.93e-13	7.8e-11
AT4G02195	syntaxin of plants 42	1.99709	6.71e-07	1.15e-05
AT1G67690	Zincin-like metalloproteases family protein	1.99545	0.000883481	0.0055605
AT1G79200		1.99545	0.000883481	0.0055605
AT3G29350	NA	1.99545	0.000883481	0.0055605
AT4G04350	tRNA synthetase class I (I, L, M and V) family protein	1.99403	2.66e-11	1.49e-09
AT5G18840	Major facilitator superfamily protein	1.99295	0.000430003	0.00303761
AT1G01140	CBL-interacting protein kinase 9	1.99258	4.88e-13	4.52e-11
AT2G32500	NA	1.98959	8.23e-05	0.00074556
AT1G21360	glycolipid transfer protein 2	1.98841	3.21e-05	0.000330488
AT2G13370	chromatin remodeling 5	1.98782	1.21e-13	1.33e-11
AT1G10870	ARF-GAP domain 4	1.98744	2.53e-05	0.000271084
AT3G13960	NA	1.98663	7.82e-06	9.76e-05
AT5G18540		1.98536	2.17e-06	3.22e-05
AT2G05510	Glycine-rich protein family	1.98345	1.08e-16	1.93e-14
AT3G23310	NA	1.98181	1.01e-08	2.87e-07
AT4G19600	Cyclin family protein	1.98151	3.45e-09	1.13e-07
AT5G61040		1.98103	1.07e-09	3.99e-08
ATCG00760	ribosomal protein L36	1.97573	6.59e-12	4.37e-10
AT5G27120	NOP56-like pre RNA processing ribonucleoprotein	1.97374	8.72e-14	9.96e-12
AT5G16040	Regulator of chromosome condensation (RCC1) family protein	1.97323	5.42e-08	1.27e-06
AT1G01950	armadillo repeat kinesin 2	1.97254	3.45e-07	6.42e-06
AT5G57160	DNA ligase IV	1.97119	2.46e-06	3.6e-05
AT2G45990	NA	1.97021	8.66e-06	0.000106974
AT5G51730	RNA-binding (RRM/RBD/RNP motifs) family protein	1.96693	0.000114266	0.000990743
AT2G37990	NA	1.96597	9.11e-09	2.63e-07
AT2G24960		1.9656	0.000216503	0.00171303
AT4G31570		1.96482	3.1e-12	2.27e-10
AT4G33150	lysine-ketoglutarate reductase/saccharopine dehydrogenase bifunctional enzyme	1.96444	3.72e-08	9.16e-07
AT2G23030	SNF1-related protein kinase 2.9	1.9639	0.000610301	0.00410366
AT2G30105		1.9639	0.000610301	0.00410366
AT3G50550		1.9639	0.000610301	0.00410366
AT5G28030	L-cysteine desulfhydrase 1	1.9639	0.000610301	0.00410366
AT3G11590	NA	1.96319	9.28e-08	2.05e-06
AT5G48720	x-ray induced transcript 1	1.96163	0.000883481	0.0055605
AT2G22870	P-loop containing nucleoside triphosphate hydrolases superfamily protein	1.96078	4.96e-07	8.8e-06
AT1G73350		1.95867	1.15e-06	1.86e-05
AT1G76720	eukaryotic translation initiation factor 2 (eIF-2) family protein	1.95846	0.00401524	0.0200185
AT1G78915	Tetratricopeptide repeat (TPR)-like superfamily protein	1.95846	0.00401524	0.0200185
AT2G31580	NA	1.95846	0.00401524	0.0200185
AT1G05120	Helicase protein with RING/U-box domain	1.95798	1.13e-08	3.19e-07
AT2G23910	NAD(P)-binding Rossmann-fold superfamily protein	1.95741	3.24e-06	4.59e-05
AT3G57470	Insulinase (Peptidase family M16) family protein	1.95741	3.24e-06	4.59e-05
AT5G22480	ZPR1 zinc-finger domain protein	1.95741	3.24e-06	4.59e-05
AT4G11600	glutathione peroxidase 6	1.95591	1.01e-18	2.82e-16
AT2G20440	Ypt/Rab-GAP domain of gyp1p superfamily protein	1.95374	0.00644454	0.0295063
AT2G34920	NA	1.95374	0.00644454	0.0295063
AT3G06710	NA	1.95374	0.00644454	0.0295063
AT3G28580	NA	1.95374	0.00644454	0.0295063
AT4G17240		1.95374	0.00644454	0.0295063
AT2G39920	NA	1.95234	1.43e-05	0.000165833
AT5G18620	chromatin remodeling factor17	1.95194	6.47e-09	1.95e-07
AT2G19450	membrane bound O-acyl transferase (MBOAT) family protein	1.94973	1.84e-16	3.21e-14
AT4G37090		1.94753	1.31e-06	2.08e-05
AT2G31270	NA	1.94728	6.11e-05	0.000576814
AT2G43240	NA	1.94728	6.11e-05	0.000576814
AT4G12670	Homeodomain-like superfamily protein	1.94728	6.11e-05	0.000576814
AT5G57340		1.94706	5.3e-11	2.72e-09
AT1G17460	TRF-like 3	1.9439	0.000158433	0.00131346
AT2G16380	Sec14p-like phosphatidylinositol transfer family protein	1.93968	0.000216503	0.00171303
AT5G16560	Homeodomain-like superfamily protein	1.93968	0.000216503	0.00171303
AT5G41240	glutathione S-transferase THETA 2	1.93968	0.000216503	0.00171303
AT5G08630	DDT domain-containing protein	1.93967	3.2e-07	6.03e-06
AT5G37440	Chaperone DnaJ-domain superfamily protein	1.9388	1.07e-12	9.09e-11
AT4G23000	Calcineurin-like metallo-phosphoesterase superfamily protein	1.93516	1.7e-06	2.6e-05
ATCG01020	ribosomal protein L32	1.93499	2.52e-19	7.93e-17
AT5G13740	zinc induced facilitator 1	1.93489	1.94e-05	0.000214807
AT5G50310	Galactose oxidase/kelch repeat superfamily protein	1.93489	1.94e-05	0.000214807
AT5G67100	DNA-directed DNA polymerases	1.93489	1.94e-05	0.000214807
AT1G59520	CW7	1.93425	0.000864433	0.00546823
AT1G66510	AAR2 protein family	1.93425	0.000864433	0.00546823
AT3G49000	RNA polymerase III subunit RPC82 family protein	1.93425	0.000864433	0.00546823
AT3G11850	NA	1.93248	1.98e-06	2.98e-05
AT4G18240	starch synthase 4	1.93072	1.15e-12	9.71e-11
AT1G08125	S-adenosyl-L-methionine-dependent methyltransferases superfamily protein	1.927	0.00127928	0.00760799
AT1G21650	Preprotein translocase SecA family protein	1.927	0.00127928	0.00760799
AT2G33400	NA	1.927	0.00127928	0.00760799
AT3G53120	Modifier of rudimentary (Mod(r)) protein	1.927	0.00127928	0.00760799
AT4G13870	Werner syndrome-like exonuclease	1.927	0.00127928	0.00760799
AT4G39380		1.927	0.00127928	0.00760799
AT1G19835	Plant protein of unknown function (DUF869)	1.92598	2.86e-13	2.83e-11
AT2G40770	NA	1.92578	8.29e-07	1.4e-05
AT5G14440	Surfeit locus protein 2 (SURF2)	1.92269	1.7e-06	2.6e-05
AT3G51270	protein serine/threonine kinases;ATP binding;catalytics	1.92175	1.21e-08	3.37e-07
AT3G02400	NA	1.9205	0.000219377	0.00173027
AT3G23330	NA	1.9205	0.000219377	0.00173027
AT1G07980	nuclear factor Y, subunit C10	1.91722	1.94e-05	0.000214807
AT3G52040		1.91722	1.94e-05	0.000214807
AT1G24265	Protein of unknown function (DUF1664)	1.91684	0.00582377	0.0271559
AT1G78790		1.91684	0.00582377	0.0271559
AT3G06740	NA	1.91684	0.00582377	0.0271559
AT3G13770	NA	1.91684	0.00582377	0.0271559
AT3G20430	NA	1.91684	0.00582377	0.0271559
AT4G16765	2-oxoglutarate (2OG) and Fe(II)-dependent oxygenase superfamily protein	1.91684	0.00582377	0.0271559
AT4G37110	Zinc-finger domain of monoamine-oxidase A repressor R1	1.91684	0.00582377	0.0271559
AT4G40000	S-adenosyl-L-methionine-dependent methyltransferases superfamily protein	1.91684	0.00582377	0.0271559
AT5G23020	2-isopropylmalate synthase 2	1.91684	0.00582377	0.0271559
AT5G42840	Cysteine/Histidine-rich C1 domain family protein	1.91684	0.00582377	0.0271559
AT4G01570	Tetratricopeptide repeat (TPR)-like superfamily protein	1.9141	1.5e-08	4.11e-07
AT1G49160	Protein kinase superfamily protein	1.91328	0.000305088	0.00227167
AT4G03230	S-locus lectin protein kinase family protein	1.91328	0.000305088	0.00227167
AT4G30900	DNAse I-like superfamily protein	1.91328	0.000305088	0.00227167
AT3G46970	alpha-glucan phosphorylase 2	1.91204	6.21e-15	8.77e-13
AT5G40930	translocase of outer membrane 20-4	1.90968	4.73e-07	8.45e-06
AT4G25340	FK506 BINDING PROTEIN 53	1.90619	2.21e-07	4.37e-06
AT2G26590	regulatory particle non-ATPase 13	1.90494	8.42e-05	0.000757581
AT3G19850	NA	1.90494	8.42e-05	0.000757581
AT4G23895	Pleckstrin homology (PH) domain-containing protein	1.90494	8.42e-05	0.000757581
AT1G17940	Endosomal targeting BRO1-like domain-containing protein	1.90407	1.05e-08	2.98e-07
AT2G32410	NA	1.90397	0.00122165	0.00731283
AT1G20693	high mobility group B2	1.90357	4e-15	5.75e-13
AT1G24120	ARG1-like 1	1.90196	1.07e-06	1.75e-05
AT1G55175		1.90158	0.00962572	0.0409972
AT1G66230	myb domain protein 20	1.90158	0.00962572	0.0409972
AT2G04560	transferases, transferring glycosyl groups	1.90158	0.00962572	0.0409972
AT2G30910	NA	1.90158	0.00962572	0.0409972
AT4G19003	E2F/DP family winged-helix DNA-binding domain	1.90158	0.00962572	0.0409972
AT5G54780	Ypt/Rab-GAP domain of gyp1p superfamily protein	1.90158	0.00962572	0.0409972
AT5G67180	target of early activation tagged (EAT) 3	1.90158	0.00962572	0.0409972
AT2G17820	histidine kinase 1	1.90146	2.41e-11	1.38e-09
AT2G22300	signal responsive 1	1.90073	1.07e-11	6.65e-10
AT5G43745	Protein of unknown function (DUF1012)	1.89672	0.000219377	0.00173027
AT1G26130	ATPase E1-E2 type family protein / haloacid dehalogenase-like hydrolase family protein	1.89531	9.04e-06	0.000110874
AT3G11020	NA	1.89468	6.12e-16	9.82e-14
AT3G16000	NA	1.89419	3.69e-13	3.55e-11
AT3G20350	NA	1.89245	4.19e-08	1.01e-06
AT1G02680	TBP-associated factor 13	1.89206	6.36e-05	0.000597145
AT1G18370	ATP binding microtubule motor family protein	1.89151	0.0018476	0.0104183
AT4G01595	Protein kinase superfamily protein	1.89151	0.0018476	0.0104183
AT5G04750	F1F0-ATPase inhibitor protein, putative	1.89151	0.0018476	0.0104183
AT5G43500	actin-related protein 9	1.89151	0.0018476	0.0104183
AT5G46020		1.89119	4.57e-09	1.44e-07
AT3G12020	NA	1.88991	1.39e-06	2.19e-05
AT5G09350	phosphatidylinositol 4-OH kinase beta2	1.88882	2.76e-05	0.000290131
AT5G35753	Domain of unknown function (DUF3444)	1.8864	0.000429203	0.00303274
AT5G53800		1.8864	0.000429203	0.00303274
AT5G46620		1.8846	2.1e-06	3.14e-05
AT4G03240	frataxin homolog	1.8833	0.00011585	0.00100005
AT4G11970	YTH family protein	1.8833	0.00011585	0.00100005
AT5G63410	Leucine-rich repeat protein kinase family protein	1.87648	3.53e-07	6.56e-06
AT2G20280	Zinc finger C-x8-C-x5-C-x3-H type family protein	1.87445	4.12e-09	1.31e-07
AT1G59620	Disease resistance protein (CC-NBS-LRR class) family	1.87397	0.00582377	0.0271559
AT2G04845	Acyl-CoA N-acyltransferases (NAT) superfamily protein	1.87397	0.00582377	0.0271559
AT3G04970	NA	1.87397	0.00582377	0.0271559
AT5G01610	Protein of unknown function, DUF538	1.87397	0.00582377	0.0271559
AT5G25230	Ribosomal protein S5/Elongation factor G/III/V family protein	1.87397	0.00582377	0.0271559
AT5G17900	microfibrillar-associated protein-related	1.8736	3.71e-10	1.54e-08
AT1G50450	Saccharopine dehydrogenase	1.87254	0.000303319	0.00226096
AT5G53430	SET domain group 29	1.87221	8.63e-05	0.000774801
AT3G44850	Protein kinase superfamily protein	1.87143	2.36e-07	4.61e-06
AT3G61740	SET domain protein 14	1.86483	5.84e-06	7.62e-05
AT3G19340	NA	1.86449	8.13e-09	2.37e-07
AT1G55930	CBS domain-containing protein / transporter associated domain-containing protein	1.86289	4.78e-05	0.000465567
AT2G23540	GDSL-like Lipase/Acylhydrolase superfamily protein	1.86289	4.78e-05	0.000465567
AT1G33970	P-loop containing nucleoside triphosphate hydrolases superfamily protein	1.86192	3.68e-09	1.2e-07
AT5G61150	leo1-like family protein	1.86179	2.36e-07	4.61e-06
AT1G62680	Pentatricopeptide repeat (PPR) superfamily protein	1.86133	0.000159262	0.00131556
AT1G65950	Protein kinase superfamily protein	1.86133	0.000159262	0.00131556
AT1G76820	eukaryotic translation initiation factor 2 (eIF-2) family protein	1.86133	0.000159262	0.00131556
AT4G33170	Tetratricopeptide repeat (TPR)-like superfamily protein	1.86133	0.000159262	0.00131556
AT5G09480	hydroxyproline-rich glycoprotein family protein	1.86133	0.000159262	0.00131556
AT1G12480	C4-dicarboxylate transporter/malic acid transport protein	1.859	0.000602715	0.00406795
AT3G22670	NA	1.859	0.000602715	0.00406795
AT5G61330	rRNA processing protein-related	1.859	0.000602715	0.00406795
AT5G47090		1.85865	2.74e-06	3.96e-05
AT4G15130	phosphorylcholine cytidylyltransferase2	1.85767	1.09e-11	6.77e-10
AT2G40630	NA	1.85704	1.27e-05	0.00015015
AT1G52420	UDP-Glycosyltransferase superfamily protein	1.85663	7.58e-12	4.91e-10
AT3G46960	RNA helicase, ATP-dependent, SK12/DOB1 protein	1.85632	5.63e-07	9.85e-06
AT1G68000	phosphatidylinositol synthase 1	1.85513	0.00266073	0.0141397
AT3G22760	NA	1.85513	0.00266073	0.0141397
AT5G55000	potassium channel tetramerisation domain-containing protein / pentapeptide repeat-containing protein	1.85513	0.00266073	0.0141397
AT1G65540	LETM1-like protein	1.85485	7.48e-08	1.69e-06
AT3G04070	NA	1.8531	4.34e-09	1.38e-07
AT1G77030	hydrolases, acting on acid anhydrides, in phosphorus-containing anhydrides;ATP-dependent helicases;nucleic acid binding;ATP binding;RNA binding;helicases	1.85279	1.99e-12	1.57e-10
AT1G12120	Plant protein of unknown function (DUF863)	1.8526	5.36e-12	3.66e-10
AT1G12360	Sec1/munc18-like (SM) proteins superfamily	1.85208	0.000117005	0.0010078
AT5G18820	TCP-1/cpn60 chaperonin family protein	1.85208	0.000117005	0.0010078
AT4G21660	proline-rich spliceosome-associated (PSP) family protein	1.85174	2.28e-13	2.34e-11
AT3G59410	protein kinase family protein	1.85142	5.26e-08	1.24e-06
AT4G24740	FUS3-complementing gene 2	1.85114	2.81e-12	2.09e-10
AT5G55300	DNA topoisomerase I alpha	1.84935	1.37e-09	4.98e-08
AT5G16720	Protein of unknown function, DUF593	1.84815	1.46e-06	2.29e-05
AT1G03550	Secretory carrier membrane protein (SCAMP) family protein	1.84794	0.000418716	0.00297937
AT3G25560	NA	1.84794	0.000418716	0.00297937
AT4G37280	MRG family protein	1.84794	0.000418716	0.00297937
AT5G13210	Uncharacterised conserved protein UCP015417, vWA	1.84776	2.99e-16	5.06e-14
AT3G45090	P-loop containing nucleoside triphosphate hydrolases superfamily protein	1.84549	3.57e-06	4.98e-05
AT3G20640	NA	1.84431	4.78e-05	0.000465567
AT3G47680	DNA binding	1.84386	1.62e-09	5.82e-08
AT1G17145	RING/U-box superfamily protein	1.84211	1.67e-05	0.000189874
AT1G51710	ubiquitin-specific protease 6	1.84211	1.67e-05	0.000189874
AT3G53360	Tetratricopeptide repeat (TPR)-like superfamily protein	1.84146	0.00172226	0.00983083
AT4G24810	Protein kinase superfamily protein	1.84146	0.00172226	0.00983083
AT5G11950	Putative lysine decarboxylase family protein	1.84146	0.00172226	0.00983083
AT5G65820	Pentatricopeptide repeat (PPR) superfamily protein	1.84146	0.00172226	0.00983083
AT5G41140	Myosin heavy chain-related protein	1.84065	2.99e-06	4.26e-05
AT5G56950	nucleosome assembly protein 1;3	1.84045	3.73e-08	9.16e-07
AT2G19620	N-MYC downregulated-like 3	1.83902	0.000159262	0.00131556
AT4G24900		1.83902	0.000159262	0.00131556
AT5G23240	DNAJ heat shock N-terminal domain-containing protein	1.83902	0.000159262	0.00131556
AT5G41220	glutathione S-transferase THETA 3	1.83902	0.000159262	0.00131556
AT2G18300	basic helix-loop-helix (bHLH) DNA-binding superfamily protein	1.8388	2e-07	4.01e-06
AT5G35690		1.83527	1.92e-11	1.12e-09
AT1G69070		1.83269	2.4e-08	6.27e-07
AT1G29220	transcriptional regulator family protein	1.83221	4.64e-06	6.26e-05
AT1G18030	Protein phosphatase 2C family protein	1.83166	0.000158383	0.00131346
AT2G28900	outer plastid envelope protein 16-1	1.83125	2.44e-17	5.08e-15
AT2G01350	quinolinate phoshoribosyltransferase	1.83107	0.000602715	0.00406795
AT3G48710	DEK domain-containing chromatin associated protein	1.83107	0.000602715	0.00406795
AT4G00480	basic helix-loop-helix (bHLH) DNA-binding superfamily protein	1.83107	0.000602715	0.00406795
AT1G06490	glucan synthase-like 7	1.8298	0.00841274	0.0367677
AT2G03880	Pentatricopeptide repeat (PPR) superfamily protein	1.8298	0.00841274	0.0367677
AT2G26930	4-(cytidine 5'-phospho)-2-C-methyl-D-erithritol kinase	1.8298	0.00841274	0.0367677
AT3G53440	Homeodomain-like superfamily protein	1.8298	0.00841274	0.0367677
AT1G49720	abscisic acid responsive element-binding factor 1	1.82767	1.69e-17	3.62e-15
AT4G18750	Pentatricopeptide repeat (PPR) superfamily protein	1.82703	2.2e-05	0.000239388
AT2G42330	NA	1.82557	2.91e-08	7.44e-07
AT3G49990		1.82314	1.2e-13	1.32e-11
AT1G22250		1.82292	0.000577021	0.00392254
AT3G48340	Cysteine proteinases superfamily protein	1.82292	0.000577021	0.00392254
AT4G18530	Protein of unknown function (DUF707)	1.82292	0.000577021	0.00392254
AT5G17450	Heavy metal transport/detoxification superfamily protein	1.82292	0.000577021	0.00392254
AT1G72890	Disease resistance protein (TIR-NBS class)	1.82267	9.99e-06	0.000120937
AT1G12080	Vacuolar calcium-binding protein-related	1.81997	2.9e-10	1.24e-08
AT4G19610	nucleotide binding;nucleic acid binding;RNA binding	1.81984	3.16e-07	5.95e-06
AT1G61500	S-locus lectin protein kinase family protein	1.81781	0.00266073	0.0141397
AT1G78910	Pseudouridine synthase family protein	1.81781	0.00266073	0.0141397
AT2G38370	NA	1.81635	0.000218654	0.00172706
AT3G09060	NA	1.81635	0.000218654	0.00172706
AT3G46950	Mitochondrial transcription termination factor family protein	1.81635	0.000218654	0.00172706
AT5G20930	Protein kinase superfamily protein	1.81572	2.81e-05	0.000294357
AT2G01100		1.81283	1.75e-07	3.55e-06
AT5G42030	ABL interactor-like protein 4	1.81179	1.24e-05	0.000146502
AT2G38465	NA	1.81166	7.26e-11	3.59e-09
AT3G15920	NA	1.81082	1.22e-07	2.61e-06
AT1G03750	switch 2	1.80915	0.00242152	0.0130352
AT1G34120	inositol polyphosphate 5-phosphatase I	1.80915	0.00242152	0.0130352
AT2G23000	serine carboxypeptidase-like 10	1.80915	0.00242152	0.0130352
AT5G06265	hyaluronan mediated motility receptor-related	1.80915	0.00242152	0.0130352
AT5G42450	Pentatricopeptide repeat (PPR) superfamily protein	1.80915	0.00242152	0.0130352
AT3G29760	Haloacid dehalogenase-like hydrolase (HAD) superfamily protein	1.80894	6.93e-08	1.59e-06
AT2G27285	Coiled-coil domain-containing protein 55 (DUF2040)	1.80834	1.31e-05	0.000152993
AT1G01020	Arv1-like protein	1.80642	8.68e-05	0.000777679
AT1G02410	cytochrome c oxidase assembly protein CtaG / Cox11 family	1.80642	8.68e-05	0.000777679
AT1G53460		1.80529	6.05e-06	7.87e-05
AT3G58110		1.8033	9.75e-11	4.72e-09
AT1G65920	Regulator of chromosome condensation (RCC1) family with FYVE zinc finger domain	1.80259	0.000844689	0.00538183
AT3G55060		1.80259	0.000844689	0.00538183
AT4G04740	calcium-dependent protein kinase 23	1.80259	0.000844689	0.00538183
AT4G15810	P-loop containing nucleoside triphosphate hydrolases superfamily protein	1.80205	2.53e-12	1.91e-10
AT5G17930	MIF4G domain-containing protein / MA3 domain-containing protein	1.80012	3.11e-06	4.42e-05
AT4G31920	response regulator 10	1.79926	3.72e-05	0.000374626
AT3G16810	NA	1.79752	9.91e-09	2.83e-07
AT3G09040	NA	1.79746	0.000793692	0.0050936
AT1G53040	Protein of unknown function (DUF616)	1.79639	1.64e-05	0.000186204
AT3G49170	Tetratricopeptide repeat (TPR)-like superfamily protein	1.79593	1.67e-06	2.57e-05
AT5G13590		1.79366	8.95e-15	1.23e-12
AT1G77620	P-loop containing nucleoside triphosphate hydrolases superfamily protein	1.79333	0.000299766	0.00224056
AT3G20550	NA	1.79333	0.000299766	0.00224056
AT3G14570	NA	1.79245	9.39e-07	1.56e-05
AT2G28480	RNA-binding CRS1 / YhbY (CRM) domain protein	1.78994	0.000214124	0.00169961
AT5G37260	Homeodomain-like superfamily protein	1.78843	5.45e-17	1.04e-14
AT1G19485	Transducin/WD40 repeat-like superfamily protein	1.78786	4e-06	5.5e-05
AT4G22970	homolog of separase	1.7871	0.000116767	0.00100644
AT5G63530	farnesylated protein 3	1.7848	2.13e-06	3.17e-05
AT1G52080	actin binding protein family	1.78422	0.0120982	0.0496531
AT1G66390	myb domain protein 90	1.78422	0.0120982	0.0496531
AT3G13780	NA	1.78422	0.0120982	0.0496531
AT3G24255	NA	1.78422	0.0120982	0.0496531
AT4G37440		1.78269	7.63e-11	3.75e-09
AT2G33840	NA	1.78262	4.93e-05	0.000476962
AT3G59800		1.78262	4.93e-05	0.000476962
ATCG00820	ribosomal protein S19	1.78079	4.71e-09	1.48e-07
AT2G30480	NA	1.7795	0.00381958	0.0191896
AT2G39230	NA	1.7795	0.00381958	0.0191896
AT3G54710	homolog of yeast CDT1 B homolog of yeast CDT1 B	1.7795	0.00381958	0.0191896
AT4G05450	mitochondrial ferredoxin 1	1.7795	0.00381958	0.0191896
AT4G08160	glycosyl hydrolase family 10 protein / carbohydrate-binding domain-containing protein	1.7795	0.00381958	0.0191896
AT4G01560	Ribosomal RNA processing Brix domain protein	1.77918	3.71e-07	6.85e-06
AT2G17580	Polynucleotide adenylyltransferase family protein	1.7783	2.04e-07	4.07e-06
AT5G11790	N-MYC downregulated-like 2	1.77813	9.54e-16	1.46e-13
AT2G01980	sodium proton exchanger, putative (NHX7) (SOS1)	1.77785	1.02e-05	0.000123581
AT4G34140	D111/G-patch domain-containing protein	1.77785	1.02e-05	0.000123581
AT4G11920	cell cycle switch protein 52 A2	1.77661	8.29e-06	0.000102838
AT1G10480	zinc finger protein 5	1.77611	0.00339477	0.0172705
AT1G79880	RNA recognition motif (RRM)-containing protein	1.77611	0.00339477	0.0172705
AT2G20710	Tetratricopeptide repeat (TPR)-like superfamily protein	1.77611	0.00339477	0.0172705
AT4G30820	cyclin-dependent kinase-activating kinase assembly factor-related / CDK-activating kinase assembly factor-related	1.77611	0.00339477	0.0172705
AT5G22720	F-box/RNI-like superfamily protein	1.77611	0.00339477	0.0172705
AT1G15940	Tudor/PWWP/MBT superfamily protein	1.77549	5.14e-06	6.86e-05
AT4G16960	Disease resistance protein (TIR-NBS-LRR class) family	1.77449	4.25e-06	5.8e-05
AT1G47870	winged-helix DNA-binding transcription factor family protein	1.77354	0.00118125	0.0071317
AT5G17160		1.77354	0.00118125	0.0071317
AT5G54280	myosin 2	1.77322	2.15e-09	7.41e-08
AT2G29530	Tim10/DDP family zinc finger protein	1.77154	0.000793692	0.0050936
AT2G12550	ubiquitin-associated (UBA)/TS-N domain-containing protein	1.77131	7.82e-07	1.32e-05
AT1G64385		1.77009	4.61e-07	8.27e-06
AT1G30280	Chaperone DnaJ-domain superfamily protein	1.76993	0.000410333	0.00292991
AT2G40780	NA	1.76993	0.000410333	0.00292991
AT3G05330	NA	1.76993	0.000410333	0.00292991
AT3G13065	NA	1.76993	0.000410333	0.00292991
AT3G57000	nucleolar essential protein-related	1.76993	0.000410333	0.00292991
AT5G61880	Protein Transporter, Pam16	1.76993	0.000410333	0.00292991
AT5G63490	CBS / octicosapeptide/Phox/Bemp1 (PB1) domains-containing protein	1.76861	0.000289093	0.0021792
AT5G26610	D111/G-patch domain-containing protein	1.76658	0.000115065	0.000995466
AT1G62740	stress-inducible protein, putative	1.76629	4.15e-12	2.98e-10
AT2G42160	NA	1.76577	4.93e-05	0.000476962
AT5G55260	protein phosphatase X 2	1.76508	2.85e-05	0.000297773
AT5G65900	DEA(D/H)-box RNA helicase family protein	1.76447	2.23e-05	0.000242149
AT5G37130	Protein prenylyltransferase superfamily protein	1.76348	2.55e-09	8.66e-08
AT4G01550	NAC domain containing protein 69	1.76228	2.7e-06	3.92e-05
AT4G04720	calcium-dependent protein kinase 21	1.76181	4.63e-10	1.89e-08
AT4G20130	plastid transcriptionally active 14	1.76167	1.49e-06	2.33e-05
AT2G30575	NA	1.76141	9.8e-07	1.61e-05
AT1G20696	high mobility group B3	1.76021	3.42e-11	1.85e-09
AT1G24160		1.75742	1.39e-10	6.44e-09
AT1G68720	tRNA arginine adenosine deaminase	1.75224	3.04e-12	2.24e-10
AT5G10030	TGACG motif-binding factor 4	1.75068	6.89e-06	8.79e-05
AT3G44690		1.74916	3.75e-05	0.000376835
AT3G16170	NA	1.74823	8.68e-05	0.000778117
AT1G51720	Amino acid dehydrogenase family protein	1.74733	9.47e-09	2.72e-07
AT1G54340	isocitrate dehydrogenase	1.74697	0.000389741	0.00280303
AT4G29940	pathogenesis related homeodomain protein A	1.74697	0.000389741	0.00280303
AT1G20270	2-oxoglutarate (2OG) and Fe(II)-dependent oxygenase superfamily protein	1.74615	0.000560744	0.00383854
AT3G55990	Plant protein of unknown function (DUF828)	1.74615	0.000560744	0.00383854
AT5G03870	Glutaredoxin family protein	1.74514	0.00108952	0.0066467
AT4G02260	RELA/SPOT homolog 1	1.74508	5.34e-12	3.66e-10
AT1G79610	Na+/H+ antiporter 6	1.74389	0.001648	0.00945422
AT3G17890	NA	1.74389	0.001648	0.00945422
AT3G56330	N2,N2-dimethylguanosine tRNA methyltransferase	1.74389	0.001648	0.00945422
AT1G68910	WPP domain-interacting protein 2	1.74293	3.89e-07	7.13e-06
AT5G43700	AUX/IAA transcriptional regulator family protein	1.74276	6.14e-09	1.86e-07
AT2G36200	NA	1.74229	0.00339477	0.0172705
AT4G22320		1.74229	0.00339477	0.0172705
AT1G29395	COLD REGULATED 314 INNER MEMBRANE 1	1.74213	9e-13	7.83e-11
AT2G26830	Protein kinase superfamily protein	1.74079	2.35e-06	3.45e-05
AT1G77270		1.74015	0.00546398	0.0258343
AT2G03060	AGAMOUS-like 30	1.74015	0.00546398	0.0258343
AT5G38050	RNA polymerase II transcription elongation factor	1.74015	0.00546398	0.0258343
AT4G17140	pleckstrin homology (PH) domain-containing protein	1.73981	4.07e-14	4.94e-12
AT1G15270	Translation machinery associated TMA7	1.73941	4.36e-06	5.93e-05
AT1G07470	Transcription factor IIA, alpha/beta subunit	1.73862	6.89e-06	8.79e-05
AT1G49220	RING/U-box superfamily protein	1.73749	6.14e-09	1.86e-07
AT5G06780	Emsy N Terminus (ENT)/ plant Tudor-like domains-containing protein	1.73568	1.73e-05	0.000195949
AT2G12190	Cytochrome P450 superfamily protein	1.73446	3.79e-05	0.000379605
AT3G51390	DHHC-type zinc finger family protein	1.73446	3.79e-05	0.000379605
AT2G04630	RNA polymerase Rpb6	1.73307	3.75e-05	0.000376835
AT5G43310	COP1-interacting protein-related	1.73023	2.35e-06	3.45e-05
AT4G19190	zinc knuckle (CCHC-type) family protein	1.72909	2.79e-06	4.02e-05
AT2G45820	NA	1.72899	7.76e-15	1.07e-12
AT2G17972		1.72646	5.28e-06	7.02e-05
AT5G06160	splicing factor-related	1.72646	5.28e-06	7.02e-05
AT2G45660	NA	1.72619	5.13e-13	4.72e-11
AT3G17170	NA	1.72601	5.25e-07	9.27e-06
AT4G34120	Cystathionine beta-synthase (CBS) family protein	1.72505	4.05e-13	3.83e-11
AT1G69060	Chaperone DnaJ-domain superfamily protein	1.72247	1.64e-06	2.52e-05
AT2G32860	NA	1.72135	2.25e-05	0.000244635
AT4G27820	beta glucosidase 9	1.71923	4.61e-14	5.51e-12
AT1G08220		1.71826	0.00149235	0.00865075
AT2G42450	NA	1.71826	0.00149235	0.00865075
AT3G03130	NA	1.71826	0.00149235	0.00865075
AT5G02650		1.71826	0.00149235	0.00865075
AT3G07610	NA	1.71678	1.25e-07	2.68e-06
AT4G13650	Pentatricopeptide repeat (PPR) superfamily protein	1.7142	6.75e-06	8.64e-05
AT4G32790	Exostosin family protein	1.71403	0.000113737	0.000987087
AT5G35680	Nucleic acid-binding, OB-fold-like protein	1.71401	6.78e-11	3.39e-09
AT4G21090	MITOCHONDRIAL FERREDOXIN 2	1.71362	0.0022933	0.0124847
AT5G27680	RECQ helicase SIM	1.71362	0.0022933	0.0124847
AT4G11560	bromo-adjacent homology (BAH) domain-containing protein	1.70854	6.71e-09	2.01e-07
AT3G49142	Tetratricopeptide repeat (TPR)-like superfamily protein	1.70765	0.00474403	0.0229306
AT4G26180	Mitochondrial substrate carrier family protein	1.70765	0.00474403	0.0229306
AT5G11600		1.70765	0.00474403	0.0229306
AT5G22950	SNF7 family protein	1.70765	0.00474403	0.0229306
AT1G11950	Transcription factor jumonji (jmjC) domain-containing protein	1.7071	0.000282516	0.00214022
AT5G08305	Pentatricopeptide repeat (PPR) superfamily protein	1.7071	0.000282516	0.00214022
AT5G15920	structural maintenance of chromosomes 5	1.70652	1.05e-08	2.98e-07
AT1G24460		1.70484	3.86e-11	2.06e-09
AT3G61420	BSD domain (BTF2-like transcription factors, Synapse-associated proteins and DOS2-like proteins)	1.70382	4.93e-05	0.000477236
AT2G21470	SUMO-activating enzyme 2	1.70306	1.82e-09	6.44e-08
AT3G44680	histone deacetylase 9	1.70268	0.000704966	0.00461714
AT5G10910	mraW methylase family protein	1.70268	0.000704966	0.00461714
AT5G12240		1.70268	0.000704966	0.00461714
AT4G33467		1.70162	5.99e-12	4.02e-10
AT4G24100	Protein kinase superfamily protein	1.70051	2.42e-06	3.55e-05
AT1G54440	Polynucleotidyl transferase, ribonuclease H fold protein with HRDC domain	1.70034	6.5e-05	0.00060689
AT5G55740	Tetratricopeptide repeat (TPR)-like superfamily protein	1.70024	1.05e-11	6.52e-10
AT1G45050	Ubiquitin-conjugating enzyme family protein	1.69969	0.00778622	0.0344468
AT2G29460	glutathione S-transferase tau 4	1.69969	0.00778622	0.0344468
AT5G57685	glutamine dumper 3	1.69969	0.00778622	0.0344468
ATCG00770	ribosomal protein S8	1.69922	6.62e-13	5.99e-11
AT5G02940	Protein of unknown function (DUF1012)	1.69898	1.39e-05	0.000162291
AT1G77930	Chaperone DnaJ-domain superfamily protein	1.69592	1.23e-08	3.41e-07
AT5G16030		1.69581	2.93e-05	0.000305581
AT1G67310	Calmodulin-binding transcription activator protein with CG-1 and Ankyrin domains	1.69368	9.9e-13	8.51e-11
AT4G39280	phenylalanyl-tRNA synthetase, putative / phenylalanine--tRNA ligase, putative	1.69177	0.000155023	0.00129143
AT5G46460	Pentatricopeptide repeat (PPR) superfamily protein	1.69177	0.000155023	0.00129143
AT1G58180	beta carbonic anhydrase 6	1.69086	0.00203931	0.0112989
AT2G37080	NA	1.69064	9.8e-07	1.61e-05
AT1G61690	phosphoinositide binding	1.68956	1.15e-09	4.26e-08
AT3G55340	phragmoplastin interacting protein 1	1.68751	2.21e-07	4.37e-06
AT1G05900	endonuclease III 2	1.68722	5.85e-06	7.63e-05
AT4G10400	F-box/RNI-like/FBD-like domains-containing protein	1.6837	8.54e-05	0.000767341
AT5G64960	cyclin dependent kinase group C2	1.68271	1.99e-06	2.99e-05
AT2G30990	NA	1.68258	3.72e-11	2e-09
AT3G07370	NA	1.67962	3.79e-06	5.28e-05
AT1G14690	microtubule-associated protein 65-7	1.67945	9.63e-09	2.76e-07
AT3G25910	NA	1.67838	1.57e-11	9.34e-10
AT1G43620	UDP-Glycosyltransferase superfamily protein	1.67826	5.67e-07	9.91e-06
AT1G06720	P-loop containing nucleoside triphosphate hydrolases superfamily protein	1.67644	2.31e-08	6.07e-07
AT5G02810	pseudo-response regulator 7	1.67536	2.36e-12	1.82e-10
AT1G68790	little nuclei3	1.67258	7.14e-06	9.07e-05
AT4G12830	alpha/beta-Hydrolases superfamily protein	1.67255	2.29e-05	0.000248724
AT1G13410	Tetratricopeptide repeat (TPR)-like superfamily protein	1.67251	8.35e-05	0.000753155
AT1G08710	F-box family protein	1.67217	0.00660661	0.0301175
AT1G56540	Disease resistance protein (TIR-NBS-LRR class) family	1.67217	0.00660661	0.0301175
AT1G79280	nuclear pore anchor	1.67171	1.93e-10	8.66e-09
AT1G06460	alpha-crystallin domain 32.1	1.67052	2.45e-11	1.39e-09
AT1G79950	RAD3-like DNA-binding helicase protein	1.66678	1.01e-06	1.66e-05
AT1G56660		1.66673	9.81e-10	3.69e-08
AT3G43210	ATP binding microtubule motor family protein	1.66538	0.000378252	0.00273908
AT5G26040	histone deacetylase 2	1.66538	0.000378252	0.00273908
AT1G06710	Tetratricopeptide repeat (TPR)-like superfamily protein	1.66408	1.41e-05	0.000163721
AT5G58700	phosphatidylinositol-speciwc phospholipase C4	1.66408	1.41e-05	0.000163721
AT1G58400	Disease resistance protein (CC-NBS-LRR class) family	1.66293	0.00277966	0.0146344
AT3G17030	NA	1.66293	0.00277966	0.0146344
AT5G46100	Pentatricopeptide repeat (PPR) superfamily protein	1.66293	0.00277966	0.0146344
AT3G49601		1.66222	6.82e-10	2.67e-08
AT1G80870	Protein kinase superfamily protein	1.66037	0.000197693	0.00158757
AT5G45260	Disease resistance protein (TIR-NBS-LRR class)	1.65991	8.8e-08	1.96e-06
AT3G52660	RNA-binding (RRM/RBD/RNP motifs) family protein	1.65893	1.64e-09	5.86e-08
AT1G16650	S-adenosyl-L-methionine-dependent methyltransferases superfamily protein	1.65806	0.0110484	0.0459641
AT1G79960	ovate family protein 14	1.65806	0.0110484	0.0459641
AT2G02390	glutathione S-transferase zeta 1	1.65806	0.0110484	0.0459641
AT5G50430	ubiquitin-conjugating enzyme 33	1.65763	3.9e-07	7.15e-06
AT3G15980	NA	1.65738	1.19e-07	2.57e-06
AT4G11840	phospholipase D gamma 3	1.657	0.000543102	0.00373456
AT3G58220	TRAF-like family protein	1.65659	0.00010848	0.000947543
AT2G45690	NA	1.65364	4.84e-05	0.000471079
AT5G04360	limit dextrinase	1.65286	0.000275399	0.00209328
AT5G51570	SPFH/Band 7/PHB domain-containing membrane-associated protein family	1.65227	9.97e-12	6.25e-10
AT1G23410	Ribosomal protein S27a / Ubiquitin family protein	1.65128	1.8e-05	0.000202066
AT5G17310	UDP-glucose pyrophosphorylase 2	1.65112	2.69e-10	1.16e-08
AT1G02430	ADP-ribosylation factor D1B	1.6511	0.00318237	0.0163692
AT1G14680		1.6511	0.00318237	0.0163692
AT1G20575	Nucleotide-diphospho-sugar transferases superfamily protein	1.6511	0.00318237	0.0163692
AT4G16835	Tetratricopeptide repeat (TPR)-like superfamily protein	1.6511	0.00318237	0.0163692
AT5G13700	polyamine oxidase 1	1.6511	0.00318237	0.0163692
AT3G09980	NA	1.65079	1.42e-07	2.99e-06
AT1G49210	RING/U-box superfamily protein	1.64981	0.000112166	0.000975306
AT1G06210	ENTH/VHS/GAT family protein	1.64794	1.57e-07	3.23e-06
AT3G03610	NA	1.64689	0.00141482	0.00827755
AT5G37850	pfkB-like carbohydrate kinase family protein	1.64689	0.00141482	0.00827755
AT5G38150	Plant protein of unknown function (DUF827)	1.64689	0.00141482	0.00827755
AT5G64580	AAA-type ATPase family protein	1.64676	6.68e-07	1.15e-05
AT5G49930	zinc knuckle (CCHC-type) family protein	1.64622	8.45e-08	1.89e-06
AT2G40880	NA	1.64587	4.1e-12	2.95e-10
AT2G46530	NA	1.64406	0.000505667	0.00350351
AT4G35030	Protein kinase superfamily protein	1.64406	0.000505667	0.00350351
AT5G28300	Duplicated homeodomain-like superfamily protein	1.64293	2.35e-10	1.04e-08
AT5G13820	telomeric DNA binding protein 1	1.64288	1.15e-05	0.000137619
AT5G16610		1.64288	1.15e-05	0.000137619
AT5G02620	ankyrin-like1	1.64183	3.87e-06	5.36e-05
AT2G16880	Pentatricopeptide repeat (PPR) superfamily protein	1.64175	3.59e-07	6.65e-06
AT2G25170	chromatin remodeling factor CHD3 (PICKLE)	1.6384	2.78e-08	7.13e-07
AT5G26751	shaggy-related kinase 11	1.63836	2.29e-05	0.000248839
AT1G04440	casein kinase like 13	1.63725	1.14e-09	4.24e-08
AT2G33435	NA	1.63692	7.42e-06	9.37e-05
AT2G34090	NA	1.63672	4.73e-09	1.48e-07
AT4G10890		1.63579	0.00916578	0.0394179
AT2G18950	homogentisate phytyltransferase 1	1.63445	0.00277966	0.0146344
AT4G27595	Plant protein of unknown function (DUF827)	1.63445	0.00277966	0.0146344
AT4G30630		1.63445	0.00277966	0.0146344
AT2G28720	Histone superfamily protein	1.63405	1.48e-07	3.09e-06
AT3G24490	NA	1.63384	1.18e-07	2.55e-06
AT3G27080	NA	1.6336	0.000735123	0.00478606
AT4G16845	VEFS-Box of polycomb protein	1.6336	0.000735123	0.00478606
AT4G23770		1.6336	0.000735123	0.00478606
AT5G63960	DNA binding;nucleotide binding;nucleic acid binding;DNA-directed DNA polymerases;DNA-directed DNA polymerases	1.6336	0.000735123	0.00478606
AT1G62950	leucine-rich repeat transmembrane protein kinase family protein	1.633	0.000275399	0.00209328
AT3G04600	NA	1.63257	0.000147133	0.00123471
AT2G18740	Small nuclear ribonucleoprotein family protein	1.63223	8.23e-05	0.00074556
AT5G55450	Bifunctional inhibitor/lipid-transfer protein/seed storage 2S albumin superfamily protein	1.63223	8.23e-05	0.00074556
AT1G55340	Protein of unknown function (DUF1639)	1.63175	2.29e-05	0.000248839
AT3G23340	NA	1.63175	2.29e-05	0.000248839
AT2G47350	NA	1.63119	1.87e-06	2.84e-05
AT4G02400	U3 ribonucleoprotein (Utp) family protein	1.63101	9.78e-07	1.61e-05
AT1G21980	phosphatidylinositol-4-phosphate 5-kinase 1	1.63043	7.58e-09	2.24e-07
AT2G34630	NA	1.63028	1.44e-09	5.22e-08
AT1G79830	golgin candidate 5	1.63019	4.3e-10	1.77e-08
AT2G21520	Sec14p-like phosphatidylinositol transfer family protein	1.6287	5.02e-10	2.03e-08
AT1G18590	sulfotransferase 17	1.62633	4.97e-06	6.67e-05
AT3G56720		1.62572	1.83e-08	4.89e-07
AT5G54200	Transducin/WD40 repeat-like superfamily protein	1.62532	2.29e-05	0.000248839
AT2G24990	Serine/threonine-protein kinase Rio1	1.62484	4.88e-05	0.000473635
AT5G08420	RNA-binding KH domain-containing protein	1.62409	2.41e-07	4.68e-06
AT2G01510	Tetratricopeptide repeat (TPR)-like superfamily protein	1.62241	0.000674911	0.00444914
AT2G23360	Plant protein of unknown function (DUF869)	1.62097	0.00141482	0.00827755
AT4G36880	cysteine proteinase1	1.62097	0.00141482	0.00827755
AT5G10100	Haloacid dehalogenase-like hydrolase (HAD) superfamily protein	1.62097	0.00141482	0.00827755
AT5G62760	P-loop containing nucleoside triphosphate hydrolases superfamily protein	1.62097	0.00141482	0.00827755
AT5G66540		1.62018	1.45e-05	0.000167185
AT3G24630	NA	1.6188	0.00440277	0.0216319
AT5G21900	RNI-like superfamily protein	1.6188	0.00440277	0.0216319
AT5G67390		1.6188	0.00440277	0.0216319
AT5G18590	Galactose oxidase/kelch repeat superfamily protein	1.61794	2.24e-07	4.41e-06
AT5G37350	Serine/threonine-protein kinase Rio1	1.61718	4.18e-06	5.72e-05
AT1G69010	BES1-interacting Myc-like protein 2	1.61683	8.23e-05	0.00074556
AT1G19980	cytomatrix protein-related	1.6152	0.0110484	0.0459641
AT2G43530	NA	1.6152	0.0110484	0.0459641
AT3G14020	NA	1.6152	0.0110484	0.0459641
AT5G54260	DNA repair and meiosis protein (Mre11)	1.6152	0.0110484	0.0459641
AT5G16780	SART-1 family	1.61434	2.09e-07	4.15e-06
AT1G16480	Tetratricopeptide repeat (TPR)-like superfamily protein	1.61376	1.81e-05	0.000202901
AT5G27860		1.61306	2.81e-06	4.06e-05
AT1G13030	sphere organelles protein-related	1.61287	0.000366334	0.00266238
AT1G59890	SIN3-like 5	1.61263	6.21e-07	1.08e-05
AT1G21200	sequence-specific DNA binding transcription factors	1.61039	7.5e-06	9.45e-05
AT1G30960	GTP-binding family protein	1.60981	0.000993175	0.00614231
AT1G67950	RNA-binding (RRM/RBD/RNP motifs) family protein	1.60981	0.000993175	0.00614231
AT3G53320		1.60981	0.000993175	0.00614231
AT5G62410	structural maintenance of chromosomes 2	1.60981	0.000993175	0.00614231
AT2G21540	SEC14-like 3	1.60777	0.000182622	0.00148085
AT3G11120	NA	1.60773	4.18e-06	5.72e-05
AT4G26670	Mitochondrial import inner membrane translocase subunit Tim17/Tim22/Tim23 family protein	1.6058	4.27e-09	1.36e-07
AT3G21510	NA	1.6054	0.00216503	0.0118737
AT4G26965	NADH:ubiquinone oxidoreductase, 17.2kDa subunit	1.6054	0.00216503	0.0118737
AT5G41560		1.6054	0.00216503	0.0118737
AT3G14900	NA	1.60501	2.65e-07	5.11e-06
AT5G63810	beta-galactosidase 10	1.60501	2.65e-07	5.11e-06
AT5G56210	WPP domain interacting protein 2	1.60126	0.000106442	0.000932337
AT3G59430		1.60044	0.000899245	0.00563808
AT3G21480	NA	1.59954	3.83e-07	7.04e-06
AT5G52850	Pentatricopeptide repeat (PPR) superfamily protein	1.59889	3.73e-05	0.000375257
AT5G61370	Pentatricopeptide repeat (PPR) superfamily protein	1.59874	6.61e-09	1.98e-07
AT2G31570	NA	1.59828	3.22e-10	1.37e-08
AT2G13650	golgi nucleotide sugar transporter 1	1.59745	0.000252326	0.00194757
AT2G44650	NA	1.59745	0.000252326	0.00194757
AT3G28100	NA	1.59457	0.00191784	0.0107305
AT1G53720	cyclophilin 59	1.59112	0.000236571	0.00184729
AT5G05180		1.59112	0.000236571	0.00184729
AT5G15700	DNA/RNA polymerases superfamily protein	1.59086	1.16e-06	1.86e-05
AT2G27840	histone deacetylase-related / HD-related	1.59021	6.13e-05	0.000578577
AT1G65280	DNAJ heat shock N-terminal domain-containing protein	1.58913	9.8e-08	2.16e-06
AT1G76790	O-methyltransferase family protein	1.58884	4.88e-10	1.98e-08
AT5G16730	Plant protein of unknown function (DUF827)	1.5887	3.98e-08	9.67e-07
AT4G23540	ARM repeat superfamily protein	1.58783	6.37e-07	1.1e-05
AT4G01995		1.58575	0.00607118	0.0281399
AT4G12990		1.58575	0.00607118	0.0281399
AT4G17510	ubiquitin C-terminal hydrolase 3	1.58575	0.00607118	0.0281399
AT4G31110	Wall-associated kinase family protein	1.58563	0.000993175	0.00614231
AT1G67120	ATPases;nucleotide binding;ATP binding;nucleoside-triphosphatases;transcription factor binding	1.58461	1.84e-10	8.33e-09
AT3G07050	NA	1.5821	4.96e-08	1.18e-06
AT1G60010		1.5812	4.63e-05	0.000454305
ATCG01120	chloroplast ribosomal protein S15	1.57956	0.000252326	0.00194757
AT1G73850	Protein of unknown function (DUF1666)	1.57813	0.00119594	0.00717457
AT3G01310	NA	1.57797	2.23e-08	5.88e-07
AT5G27950	P-loop containing nucleoside triphosphate hydrolases superfamily protein	1.57697	2.46e-06	3.6e-05
AT3G47160	RING/U-box superfamily protein	1.57682	1.15e-10	5.44e-09
AT3G18500	NA	1.5761	5.19e-06	6.91e-05
AT5G66310	ATP binding microtubule motor family protein	1.57602	7.83e-05	0.000714306
AT1G77810	Galactosyltransferase family protein	1.57575	0.00297647	0.0154551
AT1G51130	Nse4, component of Smc5/6 DNA repair complex	1.57428	0.000236571	0.00184729
AT1G44120	Armadillo/beta-catenin-like repeat ; C2 calcium/lipid-binding domain (CaLB) protein	1.5737	1.81e-05	0.000202901
AT4G23450	RING/U-box superfamily protein	1.5737	1.81e-05	0.000202901
AT4G27380		1.5737	1.81e-05	0.000202901
AT3G61780	embryo defective 1703	1.57297	8.31e-08	1.86e-06
AT2G46670	NA	1.57174	0.000645307	0.00429515
AT4G03090	sequence-specific DNA binding;sequence-specific DNA binding transcription factors	1.57174	0.000645307	0.00429515
AT4G36400	FAD-linked oxidases family protein	1.57174	0.000645307	0.00429515
AT5G26770		1.57174	0.000645307	0.00429515
AT3G09670	NA	1.56991	1.24e-06	1.98e-05
AT2G03810	18S pre-ribosomal assembly protein gar2-related	1.5696	0.000177466	0.0014446
AT4G21215		1.56889	3.42e-11	1.85e-09
AT1G53440	Leucine-rich repeat transmembrane protein kinase	1.56846	2.98e-06	4.26e-05
AT3G14172	NA	1.56798	7.3e-09	2.17e-07
AT5G15750	Alpha-L RNA-binding motif/Ribosomal protein S4 family protein	1.56781	1.54e-06	2.39e-05
AT3G26850	NA	1.56768	0.00259342	0.0138302
AT5G12480	calmodulin-domain protein kinase 7	1.56762	9.65e-08	2.13e-06
AT1G08560	syntaxin of plants 111	1.56687	3.51e-07	6.52e-06
AT1G06770	DREB2A-interacting protein 1	1.56624	0.000588384	0.00399187
AT3G25690	NA	1.56582	2.04e-12	1.6e-10
AT3G25840	NA	1.56483	3.13e-09	1.04e-07
AT1G47970		1.56469	4.02e-08	9.76e-07
AT3G03340	NA	1.56195	9.47e-06	0.000115449
AT2G03070	mediator subunit 8	1.56184	2.28e-05	0.00024778
AT2G21560		1.56145	0.000329839	0.00242567
AT1G08070	Tetratricopeptide repeat (TPR)-like superfamily protein	1.56104	0.00133912	0.00790911
AT5G27890		1.56104	0.00133912	0.00790911
AT2G03150	ATP/GTP-binding protein family	1.55874	4.96e-08	1.18e-06
AT2G44950	NA	1.55841	1.31e-06	2.08e-05
AT5G09850	Transcription elongation factor (TFIIS) family protein	1.55841	1.31e-06	2.08e-05
AT5G24340	3'-5' exonuclease domain-containing protein	1.55671	9.33e-07	1.55e-05
AT4G38890	FMN-linked oxidoreductases superfamily protein	1.55637	2.42e-07	4.7e-06
AT1G61470	Polynucleotidyl transferase, ribonuclease H-like superfamily protein	1.55547	0.00119594	0.00717457
AT3G28480	NA	1.55547	0.00119594	0.00717457
AT4G38620	myb domain protein 4	1.55547	0.00119594	0.00717457
AT5G46240	potassium channel in Arabidopsis thaliana 1	1.55547	0.00119594	0.00717457
AT2G18040	peptidylprolyl cis/trans isomerase, NIMA-interacting 1	1.55405	2.56e-10	1.12e-08
AT2G02480	AAA-type ATPase family protein	1.554	1.79e-05	0.000201363
AT1G21610	wound-responsive family protein	1.55381	1.61e-07	3.31e-06
AT2G34410	NA	1.55351	0.000177466	0.0014446
AT4G21880	Pentatricopeptide repeat (PPR) superfamily protein	1.55193	0.00834208	0.0365521
AT1G31010	organellar single-stranded DNA binding protein 4	1.55073	0.000854382	0.0054297
AT4G02620	vacuolar ATPase subunit F family protein	1.55073	0.000854382	0.0054297
AT5G27820	Ribosomal L18p/L5e family protein	1.55073	0.000854382	0.0054297
AT5G46910	Transcription factor jumonji (jmj) family protein / zinc finger (C5HC2 type) family protein	1.54989	2.86e-05	0.0002992
AT2G01130	DEA(D/H)-box RNA helicase family protein	1.54969	7.72e-06	9.67e-05
AT4G29750	CRS1 / YhbY (CRM) domain-containing protein	1.54817	1.61e-07	3.31e-06
AT2G24640	ubiquitin-specific protease 19	1.54634	2.15e-06	3.2e-05
AT3G59040	Tetratricopeptide repeat (TPR)-like superfamily protein	1.54562	3.93e-08	9.56e-07
AT1G71420	Tetratricopeptide repeat (TPR)-like superfamily protein	1.54548	0.00408027	0.02028
AT3G27550	NA	1.54548	0.00408027	0.02028
AT1G64490	DEK, chromatin associated protein	1.54487	1.51e-06	2.36e-05
AT3G09370	NA	1.54487	1.51e-06	2.36e-05
AT3G20540	NA	1.54433	2.28e-08	5.99e-07
AT4G37610	BTB and TAZ domain protein 5	1.54363	3.19e-09	1.06e-07
AT5G62990	Ubiquitin carboxyl-terminal hydrolase family protein	1.54151	1.44e-05	0.00016682
AT3G27350	NA	1.5413	9.03e-08	2e-06
AT3G27050	NA	1.54029	0.00349787	0.0177391
AT1G31840	Tetratricopeptide repeat (TPR)-like superfamily protein	1.54	0.000244433	0.00189585
AT5G52200	phosphoprotein phosphatase inhibitors	1.54	0.000244433	0.00189585
AT1G11240		1.53986	4.57e-05	0.000449373
AT5G55220	trigger factor type chaperone family protein	1.53868	3.31e-07	6.19e-06
AT3G12810	NA	1.5383	1.27e-09	4.68e-08
AT1G03905	P-loop containing nucleoside triphosphate hydrolases superfamily protein	1.53667	6.39e-06	8.24e-05
AT4G12340	copper ion binding	1.53667	6.39e-06	8.24e-05
AT2G47640	NA	1.53602	0.00180168	0.0102194
AT5G07890	myosin heavy chain-related	1.53602	0.00180168	0.0102194
AT4G09720	RAB GTPase homolog G3A	1.53596	3.51e-05	0.000356656
AT4G12590	Protein of unknown function DUF106, transmembrane	1.53595	1.87e-06	2.84e-05
AT1G72440	CCAAT-binding factor	1.53499	3.62e-09	1.18e-07
AT5G42540	exoribonuclease 2	1.53483	8.61e-08	1.92e-06
AT3G05900	NA	1.53436	2.86e-11	1.59e-09
AT1G31150	Domain of unknown function (DUF1985)	1.53266	2.21e-05	0.000240685
AT5G63550	DEK domain-containing chromatin associated protein	1.53244	0.00158739	0.00914281
AT2G40360	NA	1.52954	4.68e-10	1.9e-08
AT1G33360	ATP-dependent Clp protease	1.52881	9.31e-05	0.000829895
AT3G14980	NA	1.52881	9.31e-05	0.000829895
AT5G40370	Glutaredoxin family protein	1.52751	4.33e-07	7.82e-06
AT5G47320	ribosomal protein S19	1.52734	7.8e-06	9.76e-05
AT5G51120	polyadenylate-binding protein 1	1.52734	7.8e-06	9.76e-05
AT5G46070	Guanylate-binding family protein	1.52725	6.2e-09	1.87e-07
AT5G66930		1.52717	5.75e-05	0.000547481
AT1G53760		1.5268	0.000770035	0.00495686
AT1G16680	Chaperone DnaJ-domain superfamily protein	1.52623	5.27e-06	7.01e-05
AT2G43590	NA	1.52567	3.59e-05	0.000364162
AT1G68820	Transmembrane Fragile-X-F-associated protein	1.52453	0.000561363	0.00383895
AT1G71270	Vps52 / Sac2 family	1.52453	0.000561363	0.00383895
AT4G28710	Myosin family protein with Dil domain	1.52453	0.000561363	0.00383895
AT5G02010	RHO guanyl-nucleotide exchange factor 7	1.5243	4.37e-05	0.000431251
AT5G20360	Octicosapeptide/Phox/Bem1p (PB1) domain-containing protein / tetratricopeptide repeat (TPR)-containing protein	1.52403	1.5e-08	4.12e-07
AT1G29380	Carbohydrate-binding X8 domain superfamily protein	1.52303	2.79e-05	0.000292931
AT1G75310	auxin-like 1 protein	1.52303	2.79e-05	0.000292931
AT1G52280	RAB GTPase homolog G3D	1.52254	0.000317855	0.00235077
AT5G63320	nuclear protein X1	1.52084	8.82e-12	5.6e-10
AT2G05760	Xanthine/uracil permease family protein	1.5208	0.0100683	0.0426041
AT2G32235	NA	1.5208	0.0100683	0.0426041
AT3G47560	alpha/beta-Hydrolases superfamily protein	1.5208	0.0100683	0.0426041
AT3G50050	Eukaryotic aspartyl protease family protein	1.5208	0.0100683	0.0426041
AT4G21065	Tetratricopeptide repeat (TPR)-like superfamily protein	1.5208	0.0100683	0.0426041
AT5G41620		1.5208	0.0100683	0.0426041
AT1G13120	embryo defective 1745	1.52078	0.000294643	0.00220829
AT2G13690	PRLI-interacting factor, putative	1.52078	0.000294643	0.00220829
AT5G49015	Expressed protein	1.52078	0.000294643	0.00220829
AT5G25060	RNA recognition motif (RRM)-containing protein	1.52014	6.9e-09	2.06e-07
AT1G14530	Protein of unknown function (DUF1084)	1.51977	1.17e-05	0.000138937
AT3G48100	response regulator 5	1.51908	3.12e-07	5.9e-06
AT3G07420	NA	1.51782	0.000162185	0.00133608
AT2G18330	AAA-type ATPase family protein	1.51741	1.04e-06	1.71e-05
AT2G01750	microtubule-associated proteins 70-3	1.5173	0.00834208	0.0365521
AT4G10800		1.51456	0.00408027	0.02028
AT5G12430	Heat shock protein DnaJ with tetratricopeptide repeat	1.51387	1.7e-09	6.05e-08
AT5G65940	beta-hydroxyisobutyryl-CoA hydrolase 1	1.51341	4.51e-05	0.000443368
AT1G51610	Cation efflux family protein	1.51274	5.68e-11	2.87e-09
AT2G28230	TATA-binding related factor (TRF) of subunit 20 of Mediator complex	1.51236	0.00470459	0.0228035
AT3G20910	NA	1.51236	0.00470459	0.0228035
AT3G47510		1.51236	0.00470459	0.0228035
AT3G05380	NA	1.51206	2.31e-06	3.42e-05
AT5G44980	F-box/RNI-like/FBD-like domains-containing protein	1.51055	0.00241843	0.0130352
AT5G52950		1.51055	0.00241843	0.0130352
AT2G31260	NA	1.50906	1.43e-05	0.000165239
AT4G39620	Tetratricopeptide repeat (TPR)-like superfamily protein	1.50906	1.43e-05	0.000165239
AT5G39830	Trypsin family protein with PDZ domain	1.50906	1.43e-05	0.000165239
AT1G19710	UDP-Glycosyltransferase superfamily protein	1.50904	0.00210254	0.0115959
AT2G03510	SPFH/Band 7/PHB domain-containing membrane-associated protein family	1.50904	0.00210254	0.0115959
AT5G15300	Pentatricopeptide repeat (PPR) superfamily protein	1.50904	0.00210254	0.0115959
AT5G62960		1.50904	0.00210254	0.0115959
AT1G20020	ferredoxin-NADP(+)-oxidoreductase 2	1.50882	7.18e-12	4.7e-10
AT1G32530	RING/U-box superfamily protein	1.50881	7.29e-08	1.65e-06
AT1G58370	glycosyl hydrolase family 10 protein / carbohydrate-binding domain-containing protein	1.50776	0.0011292	0.00685976
AT4G02640	bZIP transcription factor family protein	1.50697	3.72e-08	9.16e-07
AT2G42530	NA	1.50664	2.85e-12	2.11e-10
AT3G08020	NA	1.50619	4.51e-06	6.11e-05
AT1G31790	Tetratricopeptide repeat (TPR)-like superfamily protein	1.50571	0.000561363	0.00383895
AT3G53620	pyrophosphorylase 4	1.50567	6.12e-10	2.42e-08
AT1G69830	alpha-amylase-like 3	1.50519	3.5e-11	1.89e-09
AT1G24764	microtubule-associated proteins 70-2	1.50509	2.26e-06	3.35e-05
AT3G12490	NA	1.50496	4.98e-10	2.01e-08
AT3G27530	NA	1.50347	4.08e-08	9.87e-07
AT1G10920	NB-ARC domain-containing disease resistance protein	1.50236	0.000123959	0.00106235
AT3G54760	dentin sialophosphoprotein-related	1.50051	3.71e-10	1.54e-08
AT3G11450	NA	1.49968	2.24e-10	9.93e-09
AT1G12830		1.49838	6.49e-06	8.33e-05
AT2G31010	NA	1.4982	6.51e-06	8.36e-05
AT3G53930	Protein kinase superfamily protein	1.49743	1.92e-06	2.9e-05
AT4G02720		1.49722	6.9e-09	2.06e-07
AT4G12400	stress-inducible protein, putative	1.49656	2.8e-09	9.39e-08
AT1G47900	Plant protein of unknown function (DUF869)	1.49566	1.53e-07	3.17e-06
AT5G43630	zinc knuckle (CCHC-type) family protein	1.49254	6.77e-12	4.46e-10
AT5G11200	DEAD/DEAH box RNA helicase family protein	1.49173	2.93e-10	1.25e-08
AT1G24190	SIN3-like 3	1.49065	3.01e-07	5.72e-06
AT5G25760	peroxin4	1.49034	1.11e-06	1.8e-05
AT2G26980	CBL-interacting protein kinase 3	1.48994	3.82e-06	5.32e-05
AT3G28880	NA	1.48981	5.42e-06	7.16e-05
AT1G10760	Pyruvate phosphate dikinase, PEP/pyruvate binding domain	1.48977	7.18e-10	2.8e-08
AT2G42650	NA	1.48941	1.42e-05	0.000164709
AT4G12620	origin of replication complex 1B	1.48941	1.42e-05	0.000164709
AT1G74560	NAP1-related protein 1	1.48911	2.7e-05	0.000285899
AT2G26550	heme oxygenase 2	1.48886	4.31e-05	0.000425675
AT1G71060	Tetratricopeptide repeat (TPR)-like superfamily protein	1.48823	9.54e-05	0.000847284
AT2G47090	NA	1.48823	9.54e-05	0.000847284
AT2G31800	NA	1.48787	1.5e-08	4.11e-07
AT1G29990	prefoldin 6	1.48781	0.000262323	0.0020134
AT3G52220		1.48756	0.000283508	0.00214359
AT5G39340	histidine-containing phosphotransmitter 3	1.48756	0.000283508	0.00214359
AT4G10930		1.48625	0.00131234	0.00777221
AT1G70700	TIFY domain/Divergent CCT motif family protein	1.48587	3.47e-11	1.88e-09
AT5G50780	Histidine kinase-, DNA gyrase B-, and HSP90-like ATPase family protein	1.48526	0.00277865	0.0146344
AT1G20230	Pentatricopeptide repeat (PPR) superfamily protein	1.48388	0.00470459	0.0228035
AT3G14580	NA	1.48388	0.00470459	0.0228035
AT3G54860	Sec1/munc18-like (SM) proteins superfamily	1.48388	0.00470459	0.0228035
AT4G17420	Tryptophan RNA-binding attenuator protein-like	1.48388	0.00470459	0.0228035
AT1G73390	Endosomal targeting BRO1-like domain-containing protein	1.48349	4.3e-08	1.03e-06
AT1G80650	RNAse THREE-like protein 1	1.48296	0.00557603	0.0262893
AT4G38570	probable CDP-diacylglycerol--inositol 3-phosphatidyltransferase 2	1.48296	0.00557603	0.0262893
AT5G47920		1.48296	0.00557603	0.0262893
AT5G65570	Tetratricopeptide repeat (TPR)-like superfamily protein	1.48296	0.00557603	0.0262893
AT2G27200	P-loop containing nucleoside triphosphate hydrolases superfamily protein	1.48185	4.53e-06	6.14e-05
AT1G19990		1.48182	0.0114183	0.0473376
AT3G49420	Got1/Sft2-like vescicle transport protein family	1.48182	0.0114183	0.0473376
AT5G50565		1.48182	0.0114183	0.0473376
AT3G06400	NA	1.48134	1.88e-07	3.79e-06
AT1G13160	ARM repeat superfamily protein	1.48078	2.2e-07	4.35e-06
AT5G46710	PLATZ transcription factor family protein	1.47943	2.36e-11	1.35e-09
AT1G64880	Ribosomal protein S5 family protein	1.47915	6.16e-08	1.42e-06
AT1G28050	B-box type zinc finger protein with CCT domain	1.47858	1.9e-10	8.55e-09
AT3G51310	VPS35 homolog C	1.47839	3.33e-05	0.000341017
AT5G46550	DNA-binding bromodomain-containing protein	1.47839	3.33e-05	0.000341017
AT5G46920	Intron maturase, type II family protein	1.47798	1.04e-07	2.27e-06
AT4G18270	translocase 11	1.47792	2.18e-08	5.77e-07
AT2G26860	FBD, F-box and Leucine Rich Repeat domains containing protein	1.47355	0.000199275	0.00159839
AT3G27870	NA	1.47355	0.000199275	0.00159839
AT2G39170	NA	1.47324	7.83e-06	9.78e-05
AT3G23070	NA	1.47268	9.44e-06	0.000115138
AT4G18060	SH3 domain-containing protein	1.47147	0.00036304	0.00264078
AT3G49140	Pentatricopeptide repeat (PPR) superfamily protein	1.47145	2.35e-07	4.61e-06
AT5G43720	Protein of unknown function (DUF2361)	1.46891	2.79e-06	4.02e-05
AT5G05470	eukaryotic translation initiation factor 2 alpha subunit	1.46888	0.000535418	0.00368634
AT2G19470	casein kinase I-like 5	1.46848	2.67e-05	0.000283245
AT1G22070	TGA1A-related gene 3	1.46771	3.25e-06	4.59e-05
AT4G22000		1.46771	3.25e-06	4.59e-05
AT2G19490	recA DNA recombination family protein	1.46732	0.000949785	0.0059113
AT3G12560	NA	1.46665	4.24e-05	0.000419386
AT1G35470	SPla/RYanodine receptor (SPRY) domain-containing protein	1.46408	1.14e-05	0.000135774
AT5G37750	Chaperone DnaJ-domain superfamily protein	1.46408	1.14e-05	0.000135774
AT1G55460	DNA/RNA-binding protein Kin17, conserved region	1.4637	5.36e-07	9.43e-06
AT2G17340	Uncharacterised conserved protein (UCP030210)	1.46348	0.00196109	0.0109279
AT5G41350	RING/U-box superfamily protein	1.46348	0.00196109	0.0109279
AT2G44860	NA	1.46231	1.69e-05	0.000191345
AT3G16730	NA	1.46108	0.00277865	0.0146344
AT3G58900	F-box/RNI-like superfamily protein	1.46108	0.00277865	0.0146344
AT5G54840	Ras-related small GTP-binding family protein	1.46108	0.00277865	0.0146344
AT4G28630	ABC transporter of the mitochondrion 1	1.46052	0.000152401	0.00127191
AT5G04420	Galactose oxidase/kelch repeat superfamily protein	1.46052	0.000152401	0.00127191
AT4G24060	Dof-type zinc finger DNA-binding family protein	1.45952	1.84e-07	3.71e-06
AT3G05060	NA	1.45932	7.95e-09	2.33e-07
AT1G63640	P-loop nucleoside triphosphate hydrolases superfamily protein with CH (Calponin Homology) domain	1.45893	0.0002523	0.00194757
AT5G50160	ferric reduction oxidase 8	1.45843	7.79e-06	9.74e-05
AT5G59350		1.45716	0.000333099	0.0024457
AT4G12560	F-box and associated interaction domains-containing protein	1.45563	3.49e-10	1.46e-08
AT2G32240	NA	1.45559	1.8e-08	4.83e-07
AT1G16800	P-loop containing nucleoside triphosphate hydrolases superfamily protein	1.45535	5.24e-05	0.000503849
AT2G04860	Tetratricopeptide repeat (TPR)-like superfamily protein	1.4552	0.00036304	0.00264078
AT2G32390	NA	1.45483	0.00630869	0.0290834
AT1G75510	Transcription initiation factor IIF, beta subunit	1.45457	3.3e-06	4.66e-05
AT5G45610	protein dimerizations	1.45457	3.3e-06	4.66e-05
AT3G20800	NA	1.45386	6.63e-05	0.000616804
AT4G19150	Ankyrin repeat family protein	1.45261	4.6e-06	6.21e-05
AT1G15660	centromere protein C	1.45224	0.000104757	0.000918753
AT5G54940	Translation initiation factor SUI1 family protein	1.45129	2.42e-11	1.38e-09
AT1G80570	RNI-like superfamily protein	1.45066	0.00759456	0.033746
AT3G49740	Tetratricopeptide repeat (TPR)-like superfamily protein	1.45066	0.00759456	0.033746
AT5G45590	Ribosomal protein L35	1.45066	0.00759456	0.033746
AT1G34340	alpha/beta-Hydrolases superfamily protein	1.45054	0.000693457	0.00455373
AT3G10060	NA	1.45049	0.000110891	0.000966061
AT2G25580	Tetratricopeptide repeat (TPR)-like superfamily protein	1.44891	6.46e-07	1.11e-05
AT2G44150	NA	1.44857	0.000179322	0.00145884
AT3G13940	NA	1.44778	1.59e-06	2.45e-05
AT1G67550	urease	1.44773	0.00123242	0.00736603
AT1G78990	HXXXD-type acyl-transferase family protein	1.44773	0.00123242	0.00736603
AT2G29540	RNApolymerase 14 kDa subunit	1.44773	0.00123242	0.00736603
AT1G75370	Sec14p-like phosphatidylinositol transfer family protein	1.4477	2.51e-08	6.48e-07
AT5G10950	Tudor/PWWP/MBT superfamily protein	1.44744	4.03e-05	0.000400701
AT3G16840	NA	1.44682	1.56e-06	2.41e-05
AT5G54100	SPFH/Band 7/PHB domain-containing membrane-associated protein family	1.44582	2.11e-06	3.15e-05
AT5G53770	Nucleotidyltransferase family protein	1.44415	0.0002523	0.00194757
AT1G55520	TATA binding protein 2	1.44396	5.24e-05	0.000503849
AT2G17250	CCAAT-binding factor	1.44396	5.24e-05	0.000503849
AT5G58760	damaged DNA binding 2	1.44242	9.3e-06	0.000113571
AT2G40190	NA	1.44159	0.0004225	0.00299696
AT4G05400	copper ion binding	1.44159	0.0004225	0.00299696
AT1G17110	ubiquitin-specific protease 15	1.44143	1.49e-07	3.11e-06
AT1G17330	Metal-dependent phosphohydrolase	1.44082	0.00196109	0.0109279
AT1G78650	DNA-directed DNA polymerases	1.44082	0.00196109	0.0109279
AT2G24830	zinc finger (CCCH-type) family protein / D111/G-patch domain-containing protein	1.44082	0.00196109	0.0109279
AT3G19510	NA	1.44082	0.00196109	0.0109279
AT5G42970	Proteasome component (PCI) domain protein	1.44056	3.13e-05	0.000323819
AT1G27840	Transducin/WD40 repeat-like superfamily protein	1.43875	4.74e-05	0.000462919
AT3G26618	NA	1.43855	5.58e-09	1.72e-07
AT5G06600	ubiquitin-specific protease 12	1.43807	2.09e-09	7.23e-08
AT1G65080	Membrane insertion protein, OxaA/YidC with tetratricopeptide repeat domain	1.43648	0.00366341	0.0184999
AT5G51290	Diacylglycerol kinase family protein	1.43648	0.00366341	0.0184999
AT4G33470	histone deacetylase 14	1.43589	7.77e-06	9.72e-05
AT5G51710	K+ efflux antiporter 5	1.43555	0.000800376	0.0051257
AT1G77140	vacuolar protein sorting 45	1.43247	6.48e-05	0.000605678
AT5G22040		1.43228	0.000192398	0.00155091
AT5G47140	GATA transcription factor 27	1.43196	0.000896798	0.00562971
AT1G72190	D-isomer specific 2-hydroxyacid dehydrogenase family protein	1.43135	0.00432459	0.0212983
AT2G04235		1.43135	0.00432459	0.0212983
AT2G46580	NA	1.43135	0.00432459	0.0212983
AT5G08200	peptidoglycan-binding LysM domain-containing protein	1.43109	2.96e-07	5.63e-06
AT1G26300	BSD domain-containing protein	1.42923	0.00031911	0.00235814
AT5G46560		1.42788	0.00159636	0.00918677
AT1G27630	cyclin T 1;3	1.42784	9.28e-09	2.68e-07
AT5G15730	Protein kinase superfamily protein	1.42719	2.02e-05	0.000222637
AT1G28060	Pre-mRNA-splicing factor 3	1.42709	1.86e-08	4.96e-07
AT1G55830		1.42585	0.000535268	0.00368624
AT5G46840	RNA-binding (RRM/RBD/RNP motifs) family protein	1.4258	6.82e-07	1.17e-05
AT5G41790	COP1-interactive protein 1	1.42548	1.72e-07	3.5e-06
AT3G62160	HXXXD-type acyl-transferase family protein	1.42518	0.00843262	0.0368076
AT4G14370	Disease resistance protein (TIR-NBS-LRR class) family	1.42518	0.00843262	0.0368076
AT4G39540	shikimate kinase 2	1.42518	0.00843262	0.0368076
AT5G25800	Polynucleotidyl transferase, ribonuclease H-like superfamily protein	1.42518	0.00843262	0.0368076
AT1G04850	ubiquitin-associated (UBA)/TS-N domain-containing protein	1.4248	3.96e-06	5.47e-05
AT2G32190	NA	1.42453	0.000173128	0.00141517
AT3G20810	NA	1.42385	3.11e-07	5.89e-06
AT5G03660	Family of unknown function (DUF662)	1.4236	7.61e-05	0.000696668
AT5G15550	Transducin/WD40 repeat-like superfamily protein	1.4236	7.61e-05	0.000696668
AT3G19150	NA	1.4232	0.00139798	0.0082141
AT5G44930	Exostosin family protein	1.4232	0.00139798	0.0082141
AT5G45160	Root hair defective 3 GTP-binding protein (RHD3)	1.4232	0.00139798	0.0082141
AT1G59218	Disease resistance protein (CC-NBS-LRR class) family	1.42316	1.11e-08	3.14e-07
AT1G01350	Zinc finger (CCCH-type/C3HC4-type RING finger) family protein	1.4229	3.09e-05	0.000319803
AT4G12005		1.4221	0.000593123	0.00401805
AT2G05440	GLYCINE RICH PROTEIN 9	1.42177	5.32e-10	2.13e-08
AT4G03180		1.4209	8.01e-05	0.00072941
AT4G10730	Protein kinase superfamily protein	1.42005	1.1e-05	0.000132351
AT5G22100	RNA cyclase family protein	1.41934	5.5e-07	9.66e-06
AT5G57960	GTP-binding protein, HflX	1.41808	4.65e-06	6.26e-05
AT4G14510	CRM family member 3B	1.41799	0.000126034	0.00107778
AT1G63780	Ribosomal RNA processing Brix domain protein	1.41795	0.000242664	0.00188841
AT1G69810	WRKY DNA-binding protein 36	1.41789	0.00102398	0.00629729
AT5G03100	F-box/RNI-like superfamily protein	1.41779	0.00257631	0.0137524
AT1G51460	ABC-2 type transporter family protein	1.41761	0.0103064	0.0433717
AT1G53165	Protein kinase superfamily protein	1.41761	0.0103064	0.0433717
AT5G38360	alpha/beta-Hydrolases superfamily protein	1.41761	0.0103064	0.0433717
AT5G65490		1.41617	9.11e-06	0.00011175
AT4G14270		1.41534	1.11e-06	1.8e-05
AT4G15700	Thioredoxin superfamily protein	1.41482	0.000161425	0.00133184
AT1G32260		1.41314	0.000896798	0.00562971
AT2G47830	NA	1.41137	0.000173128	0.00141517
AT1G02990		1.41066	7.67e-06	9.63e-05
AT5G04540	Myotubularin-like phosphatases II superfamily	1.40915	2.2e-06	3.27e-05
AT2G42190	NA	1.40883	2.94e-05	0.000306504
AT1G18070	Translation elongation factor EF1A/initiation factor IF2gamma family protein	1.40819	2.83e-08	7.24e-07
AT2G41880	NA	1.40774	0.00159636	0.00918677
AT4G37170	Pentatricopeptide repeat (PPR) superfamily protein	1.40774	0.00159636	0.00918677
AT5G64710	Putative endonuclease or glycosyl hydrolase	1.40774	0.00159636	0.00918677
AT1G51730	Ubiquitin-conjugating enzyme family protein	1.40761	0.000280914	0.00213044
AT5G08440		1.40746	6.43e-06	8.29e-05
AT5G46250	RNA-binding protein	1.40661	3.16e-09	1.05e-07
AT5G05410	DRE-binding protein 2A	1.40413	2.95e-10	1.26e-08
AT1G29030	Apoptosis inhibitory protein 5 (API5)	1.40395	0.00575899	0.0269434
AT3G04320	NA	1.40395	0.00575899	0.0269434
AT1G07840	Sas10/Utp3/C1D family	1.40213	0.000134283	0.00113979
AT2G13600	Pentatricopeptide repeat (PPR) superfamily protein	1.40213	0.000134283	0.00113979
AT1G14380	IQ-domain 28	1.40158	1.88e-05	0.000209373
AT1G30900	VACUOLAR SORTING RECEPTOR 6	1.40156	0.00182998	0.0103381
AT3G02330	NA	1.4	0.00102398	0.00629729
AT3G24080	NA	1.39937	1.66e-08	4.51e-07
AT1G64440	NAD(P)-binding Rossmann-fold superfamily protein	1.39891	0.000508818	0.00352177
AT1G03960	Calcium-binding EF hand family protein	1.3981	0.000216051	0.00171192
AT2G32760	NA	1.3981	0.000216051	0.00171192
AT5G52930	Protein of unknown function (DUF295)	1.39533	3.97e-06	5.47e-05
AT5G15280	Pentatricopeptide repeat (PPR) superfamily protein	1.39503	1.92e-06	2.91e-05
AT1G67250	Proteasome maturation factor UMP1	1.39491	0.0112329	0.0466335
AT1G79260		1.39491	0.0112329	0.0466335
AT1G80890		1.39491	0.0112329	0.0466335
AT2G26470		1.39439	0.00337687	0.0172403
AT3G54880		1.39439	0.00337687	0.0172403
AT4G00420	Double-stranded RNA-binding domain (DsRBD)-containing protein	1.39407	0.00115793	0.00701408
AT5G54660	HSP20-like chaperones superfamily protein	1.39407	0.00115793	0.00701408
AT1G13195	RING/U-box superfamily protein	1.39385	0.000563342	0.00384804
AT3G13030	NA	1.39385	0.000563342	0.00384804
AT2G40080	NA	1.39355	1.36e-10	6.31e-09
AT2G46680	NA	1.39333	2.41e-05	0.000259325
AT3G19740	NA	1.39327	1.59e-05	0.00018193
AT1G52360	Coatomer, beta' subunit	1.39302	6.42e-07	1.11e-05
AT4G09350	Chaperone DnaJ-domain superfamily protein	1.39125	1.5e-06	2.35e-05
AT3G19960	NA	1.39053	1.38e-07	2.92e-06
AT5G66520	Tetratricopeptide repeat (TPR)-like superfamily protein	1.38969	0.000114686	0.000993752
AT1G63490	transcription factor jumonji (jmjC) domain-containing protein	1.38821	0.000756638	0.00490633
AT3G05970	NA	1.38821	0.000756638	0.00490633
AT5G64160		1.38821	0.000756638	0.00490633
AT2G24530		1.38733	0.00206394	0.0114129
AT4G35130	Tetratricopeptide repeat (TPR)-like superfamily protein	1.38733	0.00206394	0.0114129
AT3G58990	isopropylmalate isomerase 1	1.38648	9.38e-07	1.55e-05
AT1G49900	C2H2 type zinc finger transcription factor family	1.386	0.00631843	0.0291185
AT3G12100	NA	1.38561	0.000122116	0.00104819
AT3G03970	NA	1.3847	0.000269375	0.00205773
AT2G20130	like COV 1	1.3835	0.000641377	0.00428043
AT5G35700	fimbrin-like protein 2	1.3835	0.000641377	0.00428043
AT3G21430	NA	1.38338	9.01e-06	0.000110672
AT1G28540		1.38189	0.00130803	0.0077487
AT4G05631		1.38145	7.54e-06	9.5e-05
AT4G18040	eukaryotic translation initiation factor 4E	1.38134	5.61e-07	9.83e-06
AT1G18810	phytochrome kinase substrate-related	1.38055	1.29e-07	2.74e-06
AT1G28420	homeobox-1	1.38018	2.36e-07	4.61e-06
AT1G12430	armadillo repeat kinesin 3	1.37966	8.35e-05	0.000753155
AT5G44040		1.37966	8.35e-05	0.000753155
AT1G61770	Chaperone DnaJ-domain superfamily protein	1.37964	0.000438362	0.00309109
AT5G27110	Tetratricopeptide repeat (TPR)-like superfamily protein	1.37958	0.0023906	0.0129425
AT3G14330	NA	1.37939	3.16e-08	7.98e-07
AT4G28610	phosphate starvation response 1	1.37931	1.03e-07	2.25e-06
AT5G24890		1.37931	1.03e-07	2.25e-06
AT3G50240	ATP binding microtubule motor family protein	1.37758	0.000563342	0.00384804
AT5G54130	Calcium-binding endonuclease/exonuclease/phosphatase family	1.37607	2.11e-07	4.19e-06
AT1G77320	transcription coactivators	1.37603	0.00764597	0.0339084
AT2G02170	Remorin family protein	1.37603	0.00764597	0.0339084
AT3G48425	DNAse I-like superfamily protein	1.37603	0.00764597	0.0339084
AT1G67040		1.37563	7.23e-05	0.000666518
AT3G47295		1.37519	3.44e-06	4.83e-05
AT3G58050		1.37502	4.17e-07	7.58e-06
AT1G69030	BSD domain-containing protein	1.37475	0.00149259	0.00865075
AT5G39840	ATP-dependent RNA helicase, mitochondrial, putative	1.37466	1.38e-06	2.17e-05
AT5G47080	casein kinase II beta chain 1	1.37317	2.76e-05	0.000290356
ATCG00750	ribosomal protein S11	1.36974	1.41e-08	3.89e-07
AT2G42320	NA	1.36925	8.35e-05	0.000753155
AT3G06930	NA	1.36873	0.000238022	0.00185645
AT5G56930	CCCH-type zinc finger family protein	1.36793	0.000641377	0.00428043
AT5G64770		1.36772	5.38e-06	7.12e-05
AT2G47000	NA	1.36764	7.65e-08	1.72e-06
AT4G25730	FtsJ-like methyltransferase family protein	1.36743	1.04e-08	2.96e-07
AT4G25480	dehydration response element B1A	1.36682	7.99e-11	3.9e-09
AT2G21710	Mitochondrial transcription termination factor family protein	1.36661	0.00266326	0.0141477
AT1G48050	Ku80 family protein	1.36544	0.000438362	0.00309109
AT2G42680	NA	1.36336	0.000258396	0.00198712
AT2G01830	CHASE domain containing histidine kinase protein	1.36206	2.12e-05	0.000232079
AT3G54980	Pentatricopeptide repeat (PPR) superfamily protein	1.36103	1.26e-05	0.000148076
AT4G14103	F-box/RNI-like superfamily protein	1.36008	0.00526378	0.0250194
AT4G20060	ARM repeat superfamily protein	1.36008	0.00526378	0.0250194
AT5G11100	Calcium-dependent lipid-binding (CaLB domain) family protein	1.36008	0.00526378	0.0250194
AT5G20150	SPX domain gene 1	1.35956	2.72e-05	0.00028679
AT2G34780	NA	1.35772	5.37e-06	7.11e-05
AT5G43900	myosin 2	1.35768	1.77e-05	0.000199476
AT1G52930	Ribosomal RNA processing Brix domain protein	1.35762	7.68e-05	0.000702577
AT5G23575	Transmembrane CLPTM1 family protein	1.35762	1.55e-08	4.24e-07
AT2G29560	cytosolic enolase	1.35727	0.00311624	0.0161068
AT4G31770	debranching enzyme 1	1.35727	0.00311624	0.0161068
AT1G72050	transcription factor IIIA	1.35643	3.97e-06	5.47e-05
AT2G25720		1.35614	0.00029373	0.00220567
AT5G67530	plant U-box 49	1.35614	0.00029373	0.00220567
AT1G21580	Zinc finger C-x8-C-x5-C-x3-H type family protein	1.35577	1.83e-09	6.49e-08
AT1G22950	2-oxoglutarate (2OG) and Fe(II)-dependent oxygenase superfamily protein	1.35516	0.00192057	0.0107414
AT3G56120	S-adenosyl-L-methionine-dependent methyltransferases superfamily protein	1.35516	0.00192057	0.0107414
AT3G13350	NA	1.35476	5.06e-08	1.2e-06
AT5G43270	squamosa promoter binding protein-like 2	1.35428	6.18e-06	8.03e-05
AT2G34040	NA	1.35308	8.12e-05	0.000737749
AT1G08890	Major facilitator superfamily protein	1.35304	2.24e-09	7.72e-08
AT5G06110	DnaJ domain ;Myb-like DNA-binding domain	1.35288	1.46e-09	5.28e-08
AT5G51180	alpha/beta-Hydrolases superfamily protein	1.34923	2.32e-06	3.42e-05
AT1G75190		1.34772	6.53e-05	0.000609593
AT5G06400	Pentatricopeptide repeat (PPR) superfamily protein	1.34755	0.00764597	0.0339084
AT2G22080		1.3468	2.47e-09	8.41e-08
AT4G18300	Trimeric LpxA-like enzyme	1.34654	3.71e-05	0.000374139
AT1G22882	Galactose-binding protein	1.34593	1.75e-05	0.000197224
AT1G26210	SOB five-like 1	1.3456	0.0034295	0.0174246
AT4G32350	Regulator of Vps4 activity in the MVB pathway protein	1.3456	0.0034295	0.0174246
AT2G03667	Asparagine synthase family protein	1.34497	0.00212386	0.0116899
AT4G27910	SET domain protein 16	1.34497	0.00212386	0.0116899
AT1G64860	sigma factor A	1.34459	1.79e-09	6.36e-08
AT1G70420	Protein of unknown function (DUF1645)	1.34387	2.64e-10	1.14e-08
AT3G46460	ubiquitin-conjugating enzyme 13	1.34229	2.59e-05	0.00027606
AT1G08550	non-photochemical quenching 1	1.34139	1.06e-08	3.01e-07
AT3G44750	histone deacetylase 3	1.33758	0.000149233	0.00124966
AT4G21445		1.3374	0.00016617	0.00136644
AT4G14716	acireductone dioxygenase 1	1.33663	0.00068116	0.00448479
AT5G59180	DNA-directed RNA polymerase II	1.33628	0.00101524	0.00625745
AT5G60890	myb domain protein 34	1.33585	0.00155718	0.00897825
AT4G30240	Syntaxin/t-SNARE family protein	1.33532	9.83e-06	0.000119221
AT3G50840	Phototropic-responsive NPH3 family protein	1.3353	0.00246665	0.0132521
AT3G56480	myosin heavy chain-related	1.33461	0.00311624	0.0161068
AT5G61530	small G protein family protein / RhoGAP family protein	1.33375	2.31e-06	3.42e-05
AT1G11780	oxidoreductase, 2OG-Fe(II) oxygenase family protein	1.33368	0.00526378	0.0250194
AT1G78540	SH2 domain protein B	1.33368	0.00526378	0.0250194
AT3G07520	NA	1.33368	0.00526378	0.0250194
AT3G24010	NA	1.33368	0.00526378	0.0250194
AT5G57250	Pentatricopeptide repeat (PPR) superfamily protein	1.33296	8.99e-05	0.000804562
AT3G23980	NA	1.33183	1.82e-06	2.77e-05
AT1G53345		1.33064	0.000362155	0.00263574
AT2G01460	P-loop containing nucleoside triphosphate hydrolases superfamily protein	1.33064	0.000362155	0.00263574
AT4G31670	ubiquitin-specific protease 18	1.33064	0.000362155	0.00263574
AT5G04600	RNA-binding (RRM/RBD/RNP motifs) family protein	1.32981	0.0005191	0.0035848
AT5G65060	K-box region and MADS-box transcription factor family protein	1.32981	0.0005191	0.0035848
AT3G19980	NA	1.32892	2.33e-06	3.43e-05
AT5G55400	Actin binding Calponin homology (CH) domain-containing protein	1.32883	0.000762355	0.00492592
AT1G16710	histone acetyltransferase of the CBP family 12	1.3285	2.33e-07	4.58e-06
AT4G23430	NAD(P)-binding Rossmann-fold superfamily protein	1.32763	0.00115029	0.00697593
AT3G06500	NA	1.32714	4.11e-09	1.31e-07
AT4G32700	helicases;ATP-dependent helicases;nucleic acid binding;ATP binding;DNA-directed DNA polymerases;DNA binding	1.32687	0.000149233	0.00124966
AT2G37150	NA	1.32652	2.91e-05	0.000303208
AT5G27600	long-chain acyl-CoA synthetase 7	1.32615	0.00269915	0.0142911
AT5G12410	THUMP domain-containing protein	1.32592	0.000202944	0.00162403
AT5G01290	mRNA capping enzyme family protein	1.32503	4.61e-05	0.000452247
AT5G58130	RNA-binding (RRM/RBD/RNP motifs) family protein	1.3249	1.2e-07	2.58e-06
AT1G20370	Pseudouridine synthase family protein	1.32352	7.07e-06	9e-05
AT3G03580	NA	1.32201	0.00084764	0.005397
AT5G06350	ARM repeat superfamily protein	1.32201	0.00084764	0.005397
AT1G49230	RING/U-box superfamily protein	1.32047	7.08e-08	1.62e-06
AT3G59280	Protein Transporter, Pam16	1.31963	2.76e-05	0.000290355
AT4G33060	Cyclophilin-like peptidyl-prolyl cis-trans isomerase family protein	1.31939	0.0002196	0.00173104
AT4G02120	CTP synthase family protein	1.31849	0.0101184	0.0427032
AT5G13460	IQ-domain 11	1.31849	0.0101184	0.0427032
AT5G37070	Protein of unknown function, DUF538	1.31796	0.00197447	0.0109868
AT1G29170	SCAR family protein	1.3165	9.67e-06	0.000117578
AT5G06140	sorting nexin 1	1.316	1.85e-06	2.8e-05
AT5G05210	Surfeit locus protein 6	1.31508	3.91e-06	5.42e-05
AT3G03270	NA	1.3149	8.25e-05	0.000745603
AT2G19110	heavy metal atpase 4	1.31475	5.26e-07	9.27e-06
AT4G26190	Haloacid dehalogenase-like hydrolase (HAD) superfamily protein	1.31447	1.6e-05	0.000182172
AT5G06810	Mitochondrial transcription termination factor family protein	1.31332	1.94e-05	0.000215375
AT2G06530	SNF7 family protein	1.31162	3e-06	4.28e-05
AT1G66940	protein kinase-related	1.31161	1.36e-05	0.000158204
AT5G55660	DEK domain-containing chromatin associated protein	1.31161	1.36e-05	0.000158204
AT1G51560	Pyridoxamine 5'-phosphate oxidase family protein	1.31158	0.00405285	0.0201876
AT3G06910	NA	1.31158	0.00405285	0.0201876
AT4G28140	Integrase-type DNA-binding superfamily protein	1.31108	6.72e-05	0.000623875
AT1G63860	Disease resistance protein (TIR-NBS-LRR class) family	1.31014	1.35e-06	2.14e-05
AT1G79380	Ca(2)-dependent phospholipid-binding protein (Copine) family	1.30958	3.4e-06	4.78e-05
AT5G12100	pentatricopeptide (PPR) repeat-containing protein	1.30915	5.11e-05	0.000492673
AT1G78370	glutathione S-transferase TAU 20	1.30908	7.05e-07	1.21e-05
AT3G54190	Transducin/WD40 repeat-like superfamily protein	1.30766	2.95e-07	5.62e-06
AT1G58602	LRR and NB-ARC domains-containing disease resistance protein	1.30751	7.7e-09	2.28e-07
AT3G54670	Structural maintenance of chromosomes (SMC) family protein	1.30741	0.000115286	0.000997058
AT1G68710	ATPase E1-E2 type family protein / haloacid dehalogenase-like hydrolase family protein	1.30724	0.00105353	0.00646163
AT4G32190	Myosin heavy chain-related protein	1.30711	5.15e-10	2.07e-08
AT3G14290	NA	1.30708	0.00178899	0.0101568
AT5G08120	movement protein binding protein 2C	1.30708	0.00178899	0.0101568
AT5G28630	glycine-rich protein	1.30708	0.00178899	0.0101568
AT5G64560	magnesium transporter 9	1.30708	0.00178899	0.0101568
AT2G39440	NA	1.3068	0.00694453	0.0313298
AT3G50930	cytochrome BC1 synthesis	1.30605	1.12e-06	1.81e-05
AT1G03910		1.30567	3.39e-06	4.76e-05
AT3G24170	NA	1.30554	7.67e-08	1.73e-06
AT1G26230	TCP-1/cpn60 chaperonin family protein	1.30392	0.00127473	0.00759409
AT1G36390	Co-chaperone GrpE family protein	1.30345	0.000129988	0.00110779
AT5G57150	basic helix-loop-helix (bHLH) DNA-binding superfamily protein	1.3027	3e-06	4.28e-05
AT1G52600	Peptidase S24/S26A/S26B/S26C family protein	1.30264	0.00440653	0.0216417
AT5G19960	RNA-binding (RRM/RBD/RNP motifs) family protein	1.30264	0.00440653	0.0216417
AT1G50300	TBP-associated factor 15	1.30105	0.000174236	0.00142169
AT1G80790	XH/XS domain-containing protein	1.30105	0.000174236	0.00142169
AT4G00170	Plant VAMP (vesicle-associated membrane protein) family protein	1.29985	0.00197447	0.0109868
AT4G18593	dual specificity protein phosphatase-related	1.29985	0.00197447	0.0109868
AT5G03940	chloroplast signal recognition particle 54 kDa subunit	1.29859	6.54e-05	0.000610447
AT3G01220	NA	1.29681	0.00749061	0.0333616
AT4G27120		1.29681	0.00749061	0.0333616
AT4G25020	D111/G-patch domain-containing protein	1.29635	0.000493192	0.00342573
AT1G68930	pentatricopeptide (PPR) repeat-containing protein	1.29475	0.00316175	0.0162876
AT5G04740	ACT domain-containing protein	1.29475	0.00316175	0.0162876
AT5G40520		1.29475	0.00316175	0.0162876
AT3G14840	NA	1.29475	4.8e-07	8.58e-06
AT3G18210	NA	1.29466	4.77e-05	0.000465425
AT5G41020	myb family transcription factor	1.29466	4.77e-05	0.000465425
AT5G45190	Cyclin family protein	1.29447	1.7e-06	2.6e-05
AT1G06450	Polynucleotidyl transferase, ribonuclease H-like superfamily protein	1.293	1.53e-06	2.37e-05
AT1G36180	acetyl-CoA carboxylase 2	1.29231	0.000720329	0.00470546
AT3G59660	C2 domain-containing protein / GRAM domain-containing protein	1.29231	0.000720329	0.00470546
AT5G01510	Protein of unknown function, DUF647	1.29231	0.000720329	0.00470546
AT4G12790	P-loop containing nucleoside triphosphate hydrolases superfamily protein	1.29153	0.000548995	0.00376846
AT2G38650	NA	1.29001	7.6e-06	9.57e-05
AT1G67970	heat shock transcription factor A8	1.28841	7.32e-07	1.25e-05
AT4G13980	winged-helix DNA-binding transcription factor family protein	1.28825	8.89e-06	0.00010934
AT3G07530	NA	1.28819	0.00525818	0.0250194
AT1G34570	Essential protein Yae1, N-terminal	1.28776	0.00228741	0.012465
AT2G22530	Alkaline-phosphatase-like family protein	1.28776	0.00228741	0.012465
AT1G73130		1.28746	0.00159825	0.00919184
AT4G02750	Tetratricopeptide repeat (TPR)-like superfamily protein	1.28746	0.00159825	0.00919184
AT2G16460	Protein of unknown function (DUF1640)	1.28724	0.000799628	0.0051233
AT3G57660	nuclear RNA polymerase A1	1.28708	4.33e-07	7.82e-06
AT5G15470	galacturonosyltransferase 14	1.28433	1.24e-05	0.000146645
AT2G19830	SNF7 family protein	1.28379	7.17e-05	0.000662231
AT4G28320	Glycosyl hydrolase superfamily protein	1.28379	7.17e-05	0.000662231
AT3G22200	NA	1.28362	0.000113923	0.000988394
AT1G25682	Family of unknown function (DUF572)	1.28362	1.48e-07	3.09e-06
AT1G58210	kinase interacting family protein	1.28257	0.00061055	0.00410366
AT1G54460	TPX2 (targeting protein for Xklp2) protein family	1.28151	0.00249928	0.0134012
AT1G09290		1.28066	0.00564883	0.0265777
AT1G21560		1.28066	0.00564883	0.0265777
AT2G15270		1.28066	0.00564883	0.0265777
AT2G30720	NA	1.28066	0.00564883	0.0265777
AT4G18840	Pentatricopeptide repeat (PPR-like) superfamily protein	1.28066	0.00564883	0.0265777
AT5G65050	AGAMOUS-like 31	1.28066	0.00564883	0.0265777
AT5G59560	sensitivity to red light reduced protein (SRR1)	1.2797	0.000210555	0.0016771
AT3G16750	NA	1.2794	0.00913405	0.0393184
AT4G27830	beta glucosidase 10	1.27885	1.72e-07	3.5e-06
AT4G14770	TESMIN/TSO1-like CXC 2	1.27825	0.000674933	0.00444914
AT5G09880	Splicing factor, CC1-like	1.27601	5.66e-06	7.42e-05
AT1G05360		1.27589	0.00183787	0.0103762
AT5G15540	PHD finger family protein	1.27502	1.01e-05	0.000121794
AT1G68060	microtubule-associated proteins 70-1	1.27445	1.2e-05	0.000142607
AT3G62900	CW-type Zinc Finger	1.27423	4.89e-07	8.7e-06
AT1G36370	serine hydroxymethyltransferase 7	1.27302	5.23e-07	9.24e-06
AT1G17180	glutathione S-transferase TAU 25	1.27207	0.000320792	0.00236929
AT5G16810	Protein kinase superfamily protein	1.27081	0.00200086	0.0111088
AT5G16930	AAA-type ATPase family protein	1.27055	0.000404628	0.00289642
AT5G25150	TBP-associated factor 5	1.27055	0.000404628	0.00289642
AT1G73430	sec34-like family protein	1.2704	0.000150657	0.00125966
AT4G36960	RNA-binding (RRM/RBD/RNP motifs) family protein	1.2704	0.000150657	0.00125966
AT1G06180	myb domain protein 13	1.26907	0.000103607	0.000910129
AT5G04895	DEA(D/H)-box RNA helicase family protein	1.26865	0.000755019	0.00489931
AT1G64150	Uncharacterized protein family (UPF0016)	1.26817	0.00291919	0.0152066
AT4G36050	endonuclease/exonuclease/phosphatase family protein	1.26817	0.00291919	0.0152066
AT5G03390	Protein of unknown function (DUF295)	1.26817	0.00291919	0.0152066
AT3G06390	NA	1.2662	0.00149312	0.00865075
AT4G30840	Transducin/WD40 repeat-like superfamily protein	1.2662	0.00149312	0.00865075
AT4G25660	PPPDE putative thiol peptidase family protein	1.26522	6.19e-06	8.03e-05
AT1G61430	S-locus lectin protein kinase family protein	1.2644	0.00680446	0.030784
AT4G09140	MUTL-homologue 1	1.2644	0.00680446	0.030784
AT4G32900	Peptidyl-tRNA hydrolase II (PTH2) family protein	1.2644	0.00680446	0.030784
AT5G11500		1.26305	1.69e-07	3.46e-06
AT4G02550		1.26293	0.0031579	0.0162769
AT5G65910	BSD domain-containing protein	1.26292	6.3e-06	8.14e-05
AT5G14270	bromodomain and extraterminal domain protein 9	1.26163	3.4e-08	8.45e-07
AT1G58848	Disease resistance protein (CC-NBS-LRR class) family	1.26011	1.16e-07	2.5e-06
AT1G10410	Protein of unknown function (DUF1336)	1.25905	6.67e-09	2e-07
AT3G06040	NA	1.25888	2.63e-06	3.82e-05
AT1G53600	Tetratricopeptide repeat (TPR)-like superfamily protein	1.25835	0.00722371	0.032355
AT3G08820	NA	1.25835	0.00722371	0.032355
AT5G61990	Pentatricopeptide repeat (PPR) superfamily protein	1.25792	2.7e-05	0.000285401
AT2G44200	NA	1.25602	5.97e-05	0.000566403
AT5G67140	F-box/RNI-like superfamily protein	1.25564	0.000161595	0.00133282
AT4G29900	autoinhibited Ca(2+)-ATPase 10	1.25402	9.2e-06	0.000112606
AT1G04230	Protein of unknown function (DUF2361)	1.25397	0.00250094	0.0134019
AT4G37925	subunit NDH-M of NAD(P)H:plastoquinone dehydrogenase complex	1.25381	1.55e-07	3.21e-06
AT3G12140	NA	1.25378	1.11e-05	0.000132695
[truncated: 2,359 more rows]
